# Supplementary material for: rac-Methyl 3-(2-meth­oxy­phen­yl)-3a,4-di­hydro-3H-chromeno[4,3-c]isoxazole-3a-carboxyl­ate
Source: Acta Crystallogr Sect E Struct Rep Online. 2013 Apr 5;69(Pt 5):o664. doi: 10.1107/S1600536813008635 (PMC3647860; doi:10.1107/S1600536813008635)
Supplement: Supplementary file 1 [file e-69-0o664-sup1.cif]

##############################################################################
#                                                                            #
# This CIF contains the data in a paper accepted for publication in          #
# Acta Crystallographica Section E. It conforms to the requirements of       #
# Notes for Authors for Acta Crystallographica Section E, and has been       #
# peer reviewed under the auspices of the IUCr Commission on Journals.       #
#                                                                            #
# Full details of the Crystallographic Information File format               #
# are given in the paper "The Crystallographic Information File (CIF):       #
# a New Standard Archive File for Crystallography" by S. R. Hall, F. H.      #
# Allen and I. D. Brown [Acta Cryst. (1991), A47, 655-685].                  #
#                                                                            #
# The current version of the core CIF dictionary is obtainable from          #
# ftp://ftp.iucr.org/pub/cif_core.dic.                                       #
#                                                                            #
# Software is freely available for graphical display of the structure(s)     #
# in this CIF. For information consult the CIF software page                 #
# http://www.iucr.org/resources/cif/software.                                #
#                                                                            #
# This file may be used for bona fide research purposes within the           #
# scientific community so long as proper attribution is given to the journal # 
# article from which it was obtained.                                        #
#                                                                            #
##############################################################################
data_I
_audit_creation_method     SHELXL-97
_chemical_name_systematic
;\
<i>rac</i>-Methyl 3-(2-methoxyphenyl)-3a,4-dihydro-3<i>H</i>-\
chromeno[4,3-<i>c</i>]isoxazole-3a-carboxylate
;
_chemical_name_common     ?
_chemical_formula_moiety     'C19 H17 N O5'
_chemical_formula_sum     'C19 H17 N O5'
_chemical_formula_iupac     'C19 H17 N O5'
_chemical_formula_weight     339.34
_chemical_melting_point     ?
_symmetry_cell_setting     triclinic
_symmetry_space_group_name_H-M     'P -1'
_symmetry_space_group_name_hall     '-P 1'
loop_
    _symmetry_equiv_pos_as_xyz
    'x, y, z'
    '-x, -y, -z'
_cell_length_a     9.4804(4)
_cell_length_b     9.6401(4)
_cell_length_c     10.7013(5)
_cell_angle_alpha     81.308(2)
_cell_angle_beta     67.801(2)
_cell_angle_gamma     69.085(2)
_cell_volume     845.71(6)
_cell_formula_units_Z     2
_cell_measurement_reflns_used     3462
_cell_measurement_theta_min     2.06
_cell_measurement_theta_max     26.40
_cell_measurement_temperature     298(2)
_cell_special_details     Triclinic
_exptl_crystal_description     block
_exptl_crystal_colour     Colourless
_exptl_crystal_size_max     0.30
_exptl_crystal_size_mid     0.25
_exptl_crystal_size_min     0.20
_exptl_crystal_density_diffrn     1.333
_exptl_crystal_density_meas     ?
_exptl_crystal_density_method     'not measured'
_exptl_crystal_F_000     356
_exptl_absorpt_coefficient_mu     0.097
_exptl_absorpt_correction_type     multi-scan
_exptl_absorpt_process_details     '(<i>SADABS</i>; Bruker, 2008)'
_exptl_absorpt_correction_T_min     0.9714
_exptl_absorpt_correction_T_max     0.9808
_exptl_special_details     ?
_diffrn_ambient_temperature     298(2)
_diffrn_radiation_type     MoK\a
_diffrn_radiation_wavelength     0.71073
_diffrn_radiation_source     'fine-focus sealed tube'
_diffrn_radiation_monochromator     graphite
_diffrn_measurement_device_type     'Bruker SMART APEXII area-detector'
_diffrn_measurement_method     '\w and \f scans'
_diffrn_detector_area_resol_mean     ?
_diffrn_reflns_number     12631
_diffrn_reflns_av_R_equivalents     0.0297
_diffrn_reflns_av_sigmaI/netI     0.0194
_diffrn_reflns_theta_min     2.06
_diffrn_reflns_theta_max     26.40
_diffrn_reflns_theta_full     26.40
_diffrn_measured_fraction_theta_max     0.998
_diffrn_measured_fraction_theta_full     0.998
_diffrn_reflns_limit_h_min     -11
_diffrn_reflns_limit_h_max     11
_diffrn_reflns_limit_k_min     -11
_diffrn_reflns_limit_k_max     12
_diffrn_reflns_limit_l_min     -13
_diffrn_reflns_limit_l_max     13
_diffrn_standards_number     ?
_diffrn_standards_interval_count     ?
_diffrn_standards_interval_time     ?
_diffrn_standards_decay_%     ?
_refine_special_details
;
Refinement of <i>F</i>^2^ against ALL reflections. The weighted <i>R</i>-factor
<i>wR</i> and goodness of fit <i>S</i> are based on <i>F</i>^2^, conventional
<i>R</i>-factors <i>R</i> are based on <i>F</i>, with <i>F</i> set to zero for
negative <i>F</i>^2^. The threshold expression of <i>F</i>^2^ >
\s(<i>F</i>^2^) is used only for calculating <i>R</i>-factors(gt) <i>etc</i>.
and is not relevant to the choice of reflections for refinement.
<i>R</i>-factors based on <i>F</i>^2^ are statistically about twice as large
as those based on <i>F</i>, and <i>R</i>- factors based on ALL data will be
even larger.
;
_reflns_number_total     3462
_reflns_number_gt     3012
_reflns_threshold_expression     I>2sigma(I)
_refine_ls_structure_factor_coef     Fsqd
_refine_ls_matrix_type     full
_refine_ls_R_factor_all     0.0457
_refine_ls_R_factor_gt     0.0400
_refine_ls_wR_factor_gt     0.1063
_refine_ls_wR_factor_ref     0.1123
_refine_ls_goodness_of_fit_ref     1.037
_refine_ls_restrained_S_all     1.037
_refine_ls_number_reflns     3462
_refine_ls_number_parameters     229
_refine_ls_number_restraints     0
_refine_ls_hydrogen_treatment     constr
_refine_ls_weighting_scheme     calc
_refine_ls_weighting_details
         'calc w=1/[\s^2^(Fo^2^)+(0.0548P)^2^+0.1820P] where P=(Fo^2^+2Fc^2^)/3'
_atom_sites_solution_hydrogens     geom
_atom_sites_solution_primary     direct
_atom_sites_solution_secondary     difmap
_refine_ls_shift/su_max     0.000
_refine_ls_shift/su_mean     0.000
_refine_diff_density_max     0.216
_refine_diff_density_min     -0.185
_refine_ls_extinction_method     'SHELXL97 (Sheldrick, 2008)'
_refine_ls_extinction_coef     0.093(6)
_refine_ls_extinction_expression
                                  'Fc^*^=kFc[1+0.001xFc^2^\l^3^/sin(2\q)]^-1/4^'
loop_
    _atom_type_symbol
    _atom_type_description
    _atom_type_scat_dispersion_real
    _atom_type_scat_dispersion_imag
    _atom_type_scat_source
    'C' 'C' 0.0033 0.0016
                         'International Tables Vol C Tables 4.2.6.8 and 6.1.1.4'
    'H' 'H' 0.0000 0.0000
                         'International Tables Vol C Tables 4.2.6.8 and 6.1.1.4'
    'N' 'N' 0.0061 0.0033
                         'International Tables Vol C Tables 4.2.6.8 and 6.1.1.4'
    'O' 'O' 0.0106 0.0060
                         'International Tables Vol C Tables 4.2.6.8 and 6.1.1.4'
_computing_data_collection     'APEX2 (Bruker, 2008)'
_computing_cell_refinement     'SAINT (Bruker, 2008)'
_computing_data_reduction     'SAINT (Bruker, 2008)'
_computing_structure_solution     'SHELXS97 (Sheldrick, 2008)'
_computing_structure_refinement     'SHELXL97 (Sheldrick, 2008)'
_computing_molecular_graphics
                  'ORTEP-3 for Windows (Farrugia, 2012) and PLATON (Spek, 2009)'
_computing_publication_material
   'SHELXL97 (Sheldrick, 2008), PLATON (Spek, 2009) and publCIF (Westrip, 2010)'
loop_
    _atom_site_type_symbol
    _atom_site_label
    _atom_site_fract_x
    _atom_site_fract_y
    _atom_site_fract_z
    _atom_site_U_iso_or_equiv
    _atom_site_adp_type
    _atom_site_calc_flag
    _atom_site_refinement_flags
    _atom_site_occupancy
    _atom_site_symmetry_multiplicity
    _atom_site_disorder_assembly
    _atom_site_disorder_group
    C C1 0.76808(16) 0.07314(16) 0.63411(13) 0.0495(3) Uani d . 1 1 . .
    C C2 0.7901(2) -0.0399(2) 0.55433(17) 0.0684(5) Uani d . 1 1 . .
    H H2 0.8490 -0.1376 0.5680 0.082 Uiso calc R 1 1 . .
    C C3 0.7231(2) -0.0043(3) 0.4548(2) 0.0868(7) Uani d . 1 1 . .
    H H3 0.7355 -0.0791 0.4021 0.104 Uiso calc R 1 1 . .
    C C4 0.6378(3) 0.1410(3) 0.4322(2) 0.0881(6) Uani d . 1 1 . .
    H H4 0.5961 0.1633 0.3630 0.106 Uiso calc R 1 1 . .
    C C5 0.6143(2) 0.2526(2) 0.51121(16) 0.0660(4) Uani d . 1 1 . .
    H H5 0.5564 0.3500 0.4957 0.079 Uiso calc R 1 1 . .
    C C6 0.67764(16) 0.21950(16) 0.61527(13) 0.0471(3) Uani d . 1 1 . .
    C C7 0.65159(14) 0.32946(14) 0.70800(12) 0.0408(3) Uani d . 1 1 . .
    C C8 0.70310(13) 0.27662(13) 0.82869(12) 0.0364(3) Uani d . 1 1 . .
    C C9 0.86085(15) 0.14797(14) 0.78248(14) 0.0441(3) Uani d . 1 1 . .
    H H9A 0.9423 0.1821 0.7119 0.053 Uiso calc R 1 1 . .
    H H9B 0.8986 0.1103 0.8575 0.053 Uiso calc R 1 1 . .
    C C10 0.57037(15) 0.22930(13) 0.94184(12) 0.0402(3) Uani d . 1 1 . .
    C C11 0.5050(2) 0.09585(19) 1.14593(15) 0.0660(4) Uani d . 1 1 . .
    H H11A 0.4436 0.1773 1.2068 0.099 Uiso calc R 1 1 . .
    H H11B 0.5573 0.0116 1.1917 0.099 Uiso calc R 1 1 . .
    H H11C 0.4343 0.0707 1.1153 0.099 Uiso calc R 1 1 . .
    C C12 0.70663(14) 0.42463(13) 0.86467(12) 0.0385(3) Uani d . 1 1 . .
    H H12 0.6616 0.4354 0.9629 0.046 Uiso calc R 1 1 . .
    C C13 0.87197(14) 0.44101(14) 0.81075(13) 0.0410(3) Uani d . 1 1 . .
    C C14 0.92427(19) 0.51937(18) 0.69297(15) 0.0559(4) Uani d . 1 1 . .
    H H14 0.8557 0.5657 0.6447 0.067 Uiso calc R 1 1 . .
    C C15 1.0783(2) 0.5294(2) 0.64626(18) 0.0781(5) Uani d . 1 1 . .
    H H15 1.1132 0.5817 0.5667 0.094 Uiso calc R 1 1 . .
    C C16 1.1786(2) 0.4619(3) 0.7180(2) 0.0845(6) Uani d . 1 1 . .
    H H16 1.2815 0.4692 0.6866 0.101 Uiso calc R 1 1 . .
    C C17 1.12966(19) 0.3833(2) 0.8361(2) 0.0708(5) Uani d . 1 1 . .
    H H17 1.1990 0.3378 0.8837 0.085 Uiso calc R 1 1 . .
    C C18 0.97535(16) 0.37288(15) 0.88296(15) 0.0493(3) Uani d . 1 1 . .
    C C19 1.0138(3) 0.2223(2) 1.0745(2) 0.0877(6) Uani d . 1 1 . .
    H H19A 1.1042 0.1442 1.0219 0.132 Uiso calc R 1 1 . .
    H H19B 0.9531 0.1807 1.1551 0.132 Uiso calc R 1 1 . .
    H H19C 1.0517 0.2909 1.0983 0.132 Uiso calc R 1 1 . .
    N N1 0.59522(14) 0.47046(13) 0.69528(12) 0.0500(3) Uani d . 1 1 . .
    O O1 0.83574(12) 0.03193(10) 0.73258(10) 0.0533(3) Uani d . 1 1 . .
    O O2 0.59926(11) 0.53548(10) 0.80421(10) 0.0503(3) Uani d . 1 1 . .
    O O3 0.43272(12) 0.27371(14) 0.94996(11) 0.0638(3) Uani d . 1 1 . .
    O O4 0.62574(12) 0.13826(11) 1.03084(10) 0.0543(3) Uani d . 1 1 . .
    O O5 0.91320(14) 0.29842(12) 0.99727(11) 0.0631(3) Uani d . 1 1 . .
loop_
    _atom_site_aniso_label
    _atom_site_aniso_U_11
    _atom_site_aniso_U_22
    _atom_site_aniso_U_33
    _atom_site_aniso_U_12
    _atom_site_aniso_U_13
    _atom_site_aniso_U_23
    C1 0.0439(7) 0.0600(8) 0.0443(7) -0.0261(6) -0.0036(6) -0.0086(6)
    C2 0.0591(9) 0.0735(10) 0.0691(10) -0.0301(8) -0.0017(8) -0.0262(8)
    C3 0.0716(12) 0.1236(18) 0.0755(12) -0.0442(13) -0.0075(10) -0.0495(12)
    C4 0.0765(13) 0.137(2) 0.0656(11) -0.0388(13) -0.0267(10) -0.0296(12)
    C5 0.0616(10) 0.0929(12) 0.0524(8) -0.0310(9) -0.0235(7) -0.0032(8)
    C6 0.0423(7) 0.0615(8) 0.0412(6) -0.0252(6) -0.0105(5) -0.0016(6)
    C7 0.0331(6) 0.0483(7) 0.0433(6) -0.0173(5) -0.0140(5) 0.0041(5)
    C8 0.0310(6) 0.0381(6) 0.0404(6) -0.0124(5) -0.0122(5) 0.0005(5)
    C9 0.0371(6) 0.0408(6) 0.0520(7) -0.0090(5) -0.0155(5) -0.0037(5)
    C10 0.0419(7) 0.0419(6) 0.0416(6) -0.0195(5) -0.0139(5) -0.0018(5)
    C11 0.0900(12) 0.0707(10) 0.0456(8) -0.0495(9) -0.0156(8) 0.0110(7)
    C12 0.0333(6) 0.0377(6) 0.0448(6) -0.0116(5) -0.0146(5) 0.0010(5)
    C13 0.0363(6) 0.0436(6) 0.0462(6) -0.0167(5) -0.0138(5) -0.0025(5)
    C14 0.0581(9) 0.0685(9) 0.0499(7) -0.0350(7) -0.0172(7) 0.0043(7)
    C15 0.0699(11) 0.1101(15) 0.0617(10) -0.0595(11) -0.0034(9) -0.0006(9)
    C16 0.0441(9) 0.1152(16) 0.0962(14) -0.0423(10) -0.0056(9) -0.0179(12)
    C17 0.0447(8) 0.0802(11) 0.0975(13) -0.0169(8) -0.0346(9) -0.0135(10)
    C18 0.0436(7) 0.0501(7) 0.0605(8) -0.0152(6) -0.0242(6) -0.0034(6)
    C19 0.1082(16) 0.0698(11) 0.0944(14) -0.0083(11) -0.0694(13) 0.0104(10)
    N1 0.0463(6) 0.0503(6) 0.0596(7) -0.0170(5) -0.0276(5) 0.0080(5)
    O1 0.0579(6) 0.0407(5) 0.0587(6) -0.0131(4) -0.0190(5) -0.0054(4)
    O2 0.0451(5) 0.0388(5) 0.0712(6) -0.0086(4) -0.0302(5) 0.0000(4)
    O3 0.0389(5) 0.0922(8) 0.0632(6) -0.0304(5) -0.0169(5) 0.0098(6)
    O4 0.0582(6) 0.0577(6) 0.0492(5) -0.0273(5) -0.0190(5) 0.0140(4)
    O5 0.0719(7) 0.0639(6) 0.0685(7) -0.0266(6) -0.0434(6) 0.0168(5)
_geom_special_details
;
All e.s.d.'s (except the e.s.d. in the dihedral angle between two l.s. planes)
are estimated using the full covariance matrix. The cell e.s.d.'s are taken
into account individually in the estimation of e.s.d.'s in distances, angles
and torsion angles; correlations between e.s.d.'s in cell parameters are only
used when they are defined by crystal symmetry. An approximate (isotropic)
treatment of cell e.s.d.'s is used for estimating e.s.d.'s involving l.s.
planes.
;
loop_
    _geom_bond_atom_site_label_1
    _geom_bond_atom_site_label_2
    _geom_bond_site_symmetry_2
    _geom_bond_distance
    _geom_bond_publ_flag
    C1 O1 . 1.3718(17) ?
    C1 C2 . 1.394(2) ?
    C1 C6 . 1.395(2) ?
    C2 C3 . 1.379(3) ?
    C2 H2 . 0.9300 ?
    C3 C4 . 1.382(3) ?
    C3 H3 . 0.9300 ?
    C4 C5 . 1.372(3) ?
    C4 H4 . 0.9300 ?
    C5 C6 . 1.402(2) ?
    C5 H5 . 0.9300 ?
    C6 C7 . 1.4544(19) ?
    C7 N1 . 1.2775(17) ?
    C7 C8 . 1.5053(16) ?
    C8 C9 . 1.5237(16) ?
    C8 C10 . 1.5327(16) ?
    C8 C12 . 1.5476(16) ?
    C9 O1 . 1.4352(16) ?
    C9 H9A . 0.9700 ?
    C9 H9B . 0.9700 ?
    C10 O3 . 1.1918(15) ?
    C10 O4 . 1.3225(15) ?
    C11 O4 . 1.4531(17) ?
    C11 H11A . 0.9600 ?
    C11 H11B . 0.9600 ?
    C11 H11C . 0.9600 ?
    C12 O2 . 1.4521(15) ?
    C12 C13 . 1.5102(16) ?
    C12 H12 . 0.9800 ?
    C13 C14 . 1.3829(19) ?
    C13 C18 . 1.3959(18) ?
    C14 C15 . 1.388(2) ?
    C14 H14 . 0.9300 ?
    C15 C16 . 1.370(3) ?
    C15 H15 . 0.9300 ?
    C16 C17 . 1.380(3) ?
    C16 H16 . 0.9300 ?
    C17 C18 . 1.392(2) ?
    C17 H17 . 0.9300 ?
    C18 O5 . 1.3604(18) ?
    C19 O5 . 1.4296(19) ?
    C19 H19A . 0.9600 ?
    C19 H19B . 0.9600 ?
    C19 H19C . 0.9600 ?
    N1 O2 . 1.4229(15) ?
loop_
    _geom_angle_atom_site_label_1
    _geom_angle_atom_site_label_2
    _geom_angle_atom_site_label_3
    _geom_angle_site_symmetry_1
    _geom_angle_site_symmetry_3
    _geom_angle
    _geom_angle_publ_flag
    O1 C1 C2 . . 116.64(14) ?
    O1 C1 C6 . . 122.61(12) ?
    C2 C1 C6 . . 120.73(15) ?
    C3 C2 C1 . . 118.83(18) ?
    C3 C2 H2 . . 120.6 ?
    C1 C2 H2 . . 120.6 ?
    C2 C3 C4 . . 120.97(17) ?
    C2 C3 H3 . . 119.5 ?
    C4 C3 H3 . . 119.5 ?
    C5 C4 C3 . . 120.49(18) ?
    C5 C4 H4 . . 119.8 ?
    C3 C4 H4 . . 119.8 ?
    C4 C5 C6 . . 119.91(19) ?
    C4 C5 H5 . . 120.0 ?
    C6 C5 H5 . . 120.0 ?
    C1 C6 C5 . . 119.02(14) ?
    C1 C6 C7 . . 117.43(12) ?
    C5 C6 C7 . . 123.53(14) ?
    N1 C7 C6 . . 126.69(12) ?
    N1 C7 C8 . . 114.75(11) ?
    C6 C7 C8 . . 118.48(11) ?
    C7 C8 C9 . . 106.98(10) ?
    C7 C8 C10 . . 109.18(9) ?
    C9 C8 C10 . . 112.00(10) ?
    C7 C8 C12 . . 99.03(9) ?
    C9 C8 C12 . . 118.65(10) ?
    C10 C8 C12 . . 109.87(9) ?
    O1 C9 C8 . . 109.50(10) ?
    O1 C9 H9A . . 109.8 ?
    C8 C9 H9A . . 109.8 ?
    O1 C9 H9B . . 109.8 ?
    C8 C9 H9B . . 109.8 ?
    H9A C9 H9B . . 108.2 ?
    O3 C10 O4 . . 124.43(12) ?
    O3 C10 C8 . . 123.42(12) ?
    O4 C10 C8 . . 112.11(10) ?
    O4 C11 H11A . . 109.5 ?
    O4 C11 H11B . . 109.5 ?
    H11A C11 H11B . . 109.5 ?
    O4 C11 H11C . . 109.5 ?
    H11A C11 H11C . . 109.5 ?
    H11B C11 H11C . . 109.5 ?
    O2 C12 C13 . . 110.92(10) ?
    O2 C12 C8 . . 102.91(9) ?
    C13 C12 C8 . . 114.29(10) ?
    O2 C12 H12 . . 109.5 ?
    C13 C12 H12 . . 109.5 ?
    C8 C12 H12 . . 109.5 ?
    C14 C13 C18 . . 119.30(12) ?
    C14 C13 C12 . . 122.56(12) ?
    C18 C13 C12 . . 118.14(11) ?
    C13 C14 C15 . . 120.48(16) ?
    C13 C14 H14 . . 119.8 ?
    C15 C14 H14 . . 119.8 ?
    C16 C15 C14 . . 119.62(16) ?
    C16 C15 H15 . . 120.2 ?
    C14 C15 H15 . . 120.2 ?
    C15 C16 C17 . . 121.24(15) ?
    C15 C16 H16 . . 119.4 ?
    C17 C16 H16 . . 119.4 ?
    C16 C17 C18 . . 119.23(16) ?
    C16 C17 H17 . . 120.4 ?
    C18 C17 H17 . . 120.4 ?
    O5 C18 C17 . . 124.89(14) ?
    O5 C18 C13 . . 114.98(12) ?
    C17 C18 C13 . . 120.13(15) ?
    O5 C19 H19A . . 109.5 ?
    O5 C19 H19B . . 109.5 ?
    H19A C19 H19B . . 109.5 ?
    O5 C19 H19C . . 109.5 ?
    H19A C19 H19C . . 109.5 ?
    H19B C19 H19C . . 109.5 ?
    C7 N1 O2 . . 107.98(10) ?
    C1 O1 C9 . . 116.02(10) ?
    N1 O2 C12 . . 108.84(9) ?
    C10 O4 C11 . . 115.35(12) ?
    C18 O5 C19 . . 118.13(14) ?
loop_
    _geom_torsion_atom_site_label_1
    _geom_torsion_atom_site_label_2
    _geom_torsion_atom_site_label_3
    _geom_torsion_atom_site_label_4
    _geom_torsion_site_symmetry_1
    _geom_torsion_site_symmetry_2
    _geom_torsion_site_symmetry_3
    _geom_torsion_site_symmetry_4
    _geom_torsion
    _geom_torsion_publ_flag
    O1 C1 C2 C3 . . . . 179.39(14) ?
    C6 C1 C2 C3 . . . . 1.0(2) ?
    C1 C2 C3 C4 . . . . 1.1(3) ?
    C2 C3 C4 C5 . . . . -1.8(3) ?
    C3 C4 C5 C6 . . . . 0.3(3) ?
    O1 C1 C6 C5 . . . . 179.24(12) ?
    C2 C1 C6 C5 . . . . -2.5(2) ?
    O1 C1 C6 C7 . . . . -2.07(18) ?
    C2 C1 C6 C7 . . . . 176.20(12) ?
    C4 C5 C6 C1 . . . . 1.8(2) ?
    C4 C5 C6 C7 . . . . -176.77(15) ?
    C1 C6 C7 N1 . . . . 168.16(12) ?
    C5 C6 C7 N1 . . . . -13.2(2) ?
    C1 C6 C7 C8 . . . . -8.22(17) ?
    C5 C6 C7 C8 . . . . 170.40(12) ?
    N1 C7 C8 C9 . . . . -138.72(11) ?
    C6 C7 C8 C9 . . . . 38.09(14) ?
    N1 C7 C8 C10 . . . . 99.88(12) ?
    C6 C7 C8 C10 . . . . -83.31(13) ?
    N1 C7 C8 C12 . . . . -14.94(13) ?
    C6 C7 C8 C12 . . . . 161.87(10) ?
    C7 C8 C9 O1 . . . . -59.44(13) ?
    C10 C8 C9 O1 . . . . 60.16(13) ?
    C12 C8 C9 O1 . . . . -170.16(10) ?
    C7 C8 C10 O3 . . . . -23.21(17) ?
    C9 C8 C10 O3 . . . . -141.51(13) ?
    C12 C8 C10 O3 . . . . 84.40(15) ?
    C7 C8 C10 O4 . . . . 158.97(10) ?
    C9 C8 C10 O4 . . . . 40.67(14) ?
    C12 C8 C10 O4 . . . . -93.43(12) ?
    C7 C8 C12 O2 . . . . 22.79(11) ?
    C9 C8 C12 O2 . . . . 137.86(11) ?
    C10 C8 C12 O2 . . . . -91.49(11) ?
    C7 C8 C12 C13 . . . . -97.56(11) ?
    C9 C8 C12 C13 . . . . 17.51(15) ?
    C10 C8 C12 C13 . . . . 148.16(10) ?
    O2 C12 C13 C14 . . . . -17.90(17) ?
    C8 C12 C13 C14 . . . . 97.88(15) ?
    O2 C12 C13 C18 . . . . 162.62(11) ?
    C8 C12 C13 C18 . . . . -81.60(14) ?
    C18 C13 C14 C15 . . . . 0.5(2) ?
    C12 C13 C14 C15 . . . . -178.98(14) ?
    C13 C14 C15 C16 . . . . -0.4(3) ?
    C14 C15 C16 C17 . . . . 0.3(3) ?
    C15 C16 C17 C18 . . . . -0.1(3) ?
    C16 C17 C18 O5 . . . . 179.75(16) ?
    C16 C17 C18 C13 . . . . 0.2(2) ?
    C14 C13 C18 O5 . . . . -179.97(12) ?
    C12 C13 C18 O5 . . . . -0.47(18) ?
    C14 C13 C18 C17 . . . . -0.4(2) ?
    C12 C13 C18 C17 . . . . 179.12(13) ?
    C6 C7 N1 O2 . . . . -176.52(11) ?
    C8 C7 N1 O2 . . . . -0.02(14) ?
    C2 C1 O1 C9 . . . . 159.71(12) ?
    C6 C1 O1 C9 . . . . -21.95(17) ?
    C8 C9 O1 C1 . . . . 53.68(14) ?
    C7 N1 O2 C12 . . . . 16.69(13) ?
    C13 C12 O2 N1 . . . . 97.46(11) ?
    C8 C12 O2 N1 . . . . -25.18(12) ?
    O3 C10 O4 C11 . . . . -1.54(19) ?
    C8 C10 O4 C11 . . . . 176.26(11) ?
    C17 C18 O5 C19 . . . . -1.3(2) ?
    C13 C18 O5 C19 . . . . 178.27(14) ?
loop_
    _geom_hbond_atom_site_label_D
    _geom_hbond_atom_site_label_H
    _geom_hbond_atom_site_label_A
    _geom_hbond_site_symmetry_A
    _geom_hbond_distance_DH
    _geom_hbond_distance_HA
    _geom_hbond_distance_DA
    _geom_hbond_angle_DHA
    C17 H17 O3 1_655 0.93 2.42 3.3084(19) 159
_iucr_refine_instructions_details
;
TITL 5F in P-1
CELL  0.71073   9.4804   9.6401  10.7013   81.308   67.801   69.085
ZERR     2.00   0.0004   0.0004   0.0005    0.002    0.002    0.002
LATT   1
SFAC  C    H    N    O
UNIT  38   34   2    10
MERG   2
HTAB  C9 O5
HTAB  C14 O2
EQIV  $1 X+1, +Y, +Z
HTAB  c17 O3_$1
FMAP   2
PLAN   25
L.S.   10
BOND $H
ACTA
CONF
SIZE 0.20 0.25 0.30
WGHT    0.054800    0.182000
EXTI    0.093028
FVAR       0.35828
C1    1    0.768076    0.073138    0.634112    11.00000    0.04390    0.06000 =
         0.04426   -0.00858   -0.00361   -0.02614
C2    1    0.790146   -0.039926    0.554326    11.00000    0.05914    0.07345 =
         0.06912   -0.02622   -0.00168   -0.03013
AFIX  43
H2    2    0.849033   -0.137632    0.568000    11.00000   -1.20000
AFIX   0
C3    1    0.723123   -0.004315    0.454797    11.00000    0.07163    0.12357 =
         0.07546   -0.04946   -0.00752   -0.04424
AFIX  43
H3    2    0.735493   -0.079143    0.402085    11.00000   -1.20000
AFIX   0
C4    1    0.637805    0.140991    0.432211    11.00000    0.07654    0.13681 =
         0.06564   -0.02960   -0.02666   -0.03875
AFIX  43
H4    2    0.596052    0.163269    0.362959    11.00000   -1.20000
AFIX   0
C5    1    0.614273    0.252575    0.511206    11.00000    0.06163    0.09290 =
         0.05241   -0.00317   -0.02350   -0.03099
AFIX  43
H5    2    0.556352    0.350023    0.495718    11.00000   -1.20000
AFIX   0
C6    1    0.677643    0.219497    0.615269    11.00000    0.04231    0.06145 =
         0.04117   -0.00160   -0.01051   -0.02521
C7    1    0.651589    0.329459    0.708003    11.00000    0.03312    0.04830 =
         0.04332    0.00412   -0.01399   -0.01729
C8    1    0.703099    0.276620    0.828688    11.00000    0.03098    0.03815 =
         0.04041    0.00053   -0.01223   -0.01242
C9    1    0.860849    0.147970    0.782484    11.00000    0.03715    0.04079 =
         0.05197   -0.00372   -0.01552   -0.00898
AFIX  23
H9A   2    0.942291    0.182097    0.711850    11.00000   -1.20000
H9B   2    0.898634    0.110310    0.857499    11.00000   -1.20000
AFIX   0
C10   1    0.570367    0.229299    0.941843    11.00000    0.04186    0.04189 =
         0.04165   -0.00181   -0.01392   -0.01952
C11   1    0.504966    0.095854    1.145934    11.00000    0.09002    0.07071 =
         0.04562    0.01098   -0.01557   -0.04952
AFIX 137
H11A  2    0.443589    0.177305    1.206821    11.00000   -1.50000
H11B  2    0.557255    0.011554    1.191703    11.00000   -1.50000
H11C  2    0.434262    0.070686    1.115317    11.00000   -1.50000
AFIX   0
C12   1    0.706629    0.424631    0.864666    11.00000    0.03328    0.03770 =
         0.04482    0.00103   -0.01458   -0.01159
AFIX  13
H12   2    0.661557    0.435422    0.962901    11.00000   -1.20000
AFIX   0
C13   1    0.871970    0.441005    0.810748    11.00000    0.03633    0.04362 =
         0.04617   -0.00253   -0.01384   -0.01675
C14   1    0.924266    0.519371    0.692971    11.00000    0.05812    0.06850 =
         0.04990    0.00426   -0.01718   -0.03497
AFIX  43
H14   2    0.855726    0.565678    0.644719    11.00000   -1.20000
AFIX   0
C15   1    1.078292    0.529413    0.646257    11.00000    0.06989    0.11009 =
         0.06173   -0.00062   -0.00344   -0.05946
AFIX  43
H15   2    1.113213    0.581669    0.566682    11.00000   -1.20000
AFIX   0
C16   1    1.178557    0.461927    0.718017    11.00000    0.04415    0.11524 =
         0.09615   -0.01786   -0.00556   -0.04230
AFIX  43
H16   2    1.281532    0.469226    0.686597    11.00000   -1.20000
AFIX   0
C17   1    1.129660    0.383296    0.836075    11.00000    0.04470    0.08024 =
         0.09750   -0.01351   -0.03456   -0.01687
AFIX  43
H17   2    1.199015    0.337798    0.883747    11.00000   -1.20000
AFIX   0
C18   1    0.975348    0.372876    0.882964    11.00000    0.04355    0.05013 =
         0.06052   -0.00340   -0.02421   -0.01524
C19   1    1.013814    0.222282    1.074483    11.00000    0.10822    0.06981 =
         0.09442    0.01035   -0.06943   -0.00832
AFIX 137
H19A  2    1.104244    0.144154    1.021878    11.00000   -1.50000
H19B  2    0.953073    0.180661    1.155085    11.00000   -1.50000
H19C  2    1.051690    0.290904    1.098337    11.00000   -1.50000
AFIX   0
N1    3    0.595217    0.470457    0.695283    11.00000    0.04626    0.05034 =
         0.05957    0.00801   -0.02755   -0.01695
O1    4    0.835738    0.031934    0.732577    11.00000    0.05794    0.04065 =
         0.05868   -0.00536   -0.01898   -0.01306
O2    4    0.599257    0.535476    0.804208    11.00000    0.04509    0.03882 =
         0.07124   -0.00005   -0.03019   -0.00860
O3    4    0.432721    0.273708    0.949956    11.00000    0.03891    0.09220 =
         0.06316    0.00975   -0.01693   -0.03042
O4    4    0.625741    0.138261    1.030836    11.00000    0.05823    0.05774 =
         0.04923    0.01399   -0.01904   -0.02728
O5    4    0.913196    0.298420    0.997270    11.00000    0.07189    0.06390 =
         0.06852    0.01681   -0.04335   -0.02658
HKLF 4
REM  5F in P-1
REM R1 =  0.0400 for   3012 Fo > 4sig(Fo)  and  0.0457 for all   3462 data
REM    229 parameters refined using      0 restraints
END
WGHT      0.0541      0.1840
REM Highest difference peak  0.216,  deepest hole -0.185,  1-sigma level  0.037
Q1    1   0.6402  0.2586  0.8803  11.00000  0.05    0.22
Q2    1   0.7225  0.1181  1.0209  11.00000  0.05    0.21
Q3    1   0.7713  0.2211  0.8147  11.00000  0.05    0.20
Q4    1   0.6612  0.2766  0.6633  11.00000  0.05    0.17
Q5    1   0.7168  0.3400  0.8472  11.00000  0.05    0.17
Q6    1   0.7875  0.4403  0.8326  11.00000  0.05    0.16
Q7    1   0.5062  0.1942  0.9125  11.00000  0.05    0.16
Q8    1   0.6677  0.2935  0.7713  11.00000  0.05    0.16
Q9    1   0.9128  0.4369  0.7369  11.00000  0.05    0.14
Q10   1   0.9365  0.3728  0.8168  11.00000  0.05    0.14
Q11   1   0.8088  0.0304  0.5611  11.00000  0.05    0.14
Q12   1   1.1381  0.4409  0.6589  11.00000  0.05    0.13
Q13   1   0.8752  0.5147  0.7786  11.00000  0.05    0.13
Q14   1   0.8979  0.4478  0.8637  11.00000  0.05    0.13
Q15   1   0.5873  0.3797  0.7234  11.00000  0.05    0.13
Q16   1   1.0101  0.4616  0.6666  11.00000  0.05    0.12
Q17   1   0.6739  0.1446  0.6519  11.00000  0.05    0.12
Q18   1   0.6800  0.3961  0.6592  11.00000  0.05    0.12
Q19   1   0.3722  0.1793  1.1385  11.00000  0.05    0.11
Q20   1   0.4940 -0.0049  1.1228  11.00000  0.05    0.11
Q21   1   0.7190  0.0463  0.9785  11.00000  0.05    0.11
Q22   1   0.4963  0.2934  0.9637  11.00000  0.05    0.11
Q23   1   0.6081  0.2276  0.6017  11.00000  0.05    0.11
Q24   1   0.6494  0.4626  0.9390  11.00000  0.05    0.10
Q25   1   0.5335  0.4362  1.0777  11.00000  0.05    0.10
;
data_global
_journal_date_recd_electronic     2013-03-21
_journal_date_accepted     2013-03-28
_journal_name_full     'Acta Crystallographica, Section E'
_journal_year     2013
_journal_volume     69
_journal_issue      5
_journal_page_first     o664
_journal_page_last     o664
_journal_paper_category     QO
_journal_paper_doi     10.1107/S1600536813008635
_journal_coeditor_code     IS5259
_publ_contact_author_name     'Seshadri P.R.'
_publ_contact_author_address
;
Post Graduate and Research Department of Physics,
Agurchand Manmull Jain College,
Chennai 600 114, India
;
_publ_contact_author_email     'seshadri_pr@yahoo.com'
_publ_contact_author_fax     ?
_publ_contact_author_phone     '+919444225095'
_publ_section_title
;\
<i>rac</i>-Methyl
3-(2-methoxyphenyl)-3a,4-dihydro-3<i>H</i>-chromeno[4,3-<i>c</i>]isoxazole-\
3a-carboxylate
;
loop_
    _publ_author_name
    _publ_author_footnote
    _publ_author_address
    'Paramasivam, S.' .
;
Post Graduate and Research Department of Physics
Agurchand Manmull Jain College
Chennai 600 114, India
;
    'Srinivasan, J.' .
;
Department of Organic Chemistry
University of Madras
Guindy Campus
Chennai 600 025
India
;
    'Seshadri, P. R.' .
;
Post Graduate and Research Department of Physics
Agurchand Manmull Jain College
Chennai 600 114, India
;
    'Bakthadoss, M.' .
;
Department of Organic Chemistry
University of Madras
Guindy Campus
Chennai 600 025
India
;
