# Supplementary material for: rac-Methyl 3-(2-meth­oxy­phen­yl)-3a,4-di­hydro-3H-chromeno[4,3-c]isoxazole-3a-carboxyl­ate
Source: Acta Crystallogr Sect E Struct Rep Online. 2013 Apr 5;69(Pt 5):o664. doi: 10.1107/S1600536813008635 (PMC3647860; doi:10.1107/S1600536813008635)
Supplement: Supplementary file 2 [file e-69-0o664-Isup2.hkl]

#
# h,k,l, Fc-squared, Fo-squared, sigma(Fo-squared) and status flag
#
data_I
_shelx_title ' 5F in P-1'
_shelx_refln_list_code          4
_shelx_F_calc_maximum      125.62
_exptl_crystal_F_000       356.00
_reflns_d_resolution_high  0.7992
 
loop_
 _symmetry_equiv_pos_as_xyz
 'x, y, z'
 '-x, -y, -z'
 
_cell_length_a     9.4804
_cell_length_b     9.6401
_cell_length_c    10.7013
_cell_angle_alpha  81.308
_cell_angle_beta   67.801
_cell_angle_gamma  69.085
 
_shelx_F_squared_multiplier     1.000
 
loop_
 _refln_index_h
 _refln_index_k
 _refln_index_l
 _refln_F_squared_calc
 _refln_F_squared_meas
 _refln_F_squared_sigma
 _refln_observed_status
   1   0   0       61.19       58.01      0.89 o
   2   0   0       19.08       11.53      0.17 o
   3   0   0       64.83       69.89      0.98 o
   4   0   0     1405.62     1421.68     19.24 o
   5   0   0       49.92       41.33      0.68 o
   6   0   0       27.40       25.25      0.48 o
   7   0   0       59.22       51.17      1.10 o
   8   0   0        0.59        0.79      0.24 o
   9   0   0        0.95        1.01      0.30 o
  10   0   0        2.94        3.43      0.62 o
 -10   1   0        9.58       12.00      1.01 o
  -9   1   0        0.20        0.47      0.47 o
  -8   1   0        4.44        5.45      0.62 o
  -7   1   0       24.66       25.04      0.59 o
  -6   1   0       44.29       38.87      1.29 o
  -5   1   0      179.86      186.60      3.91 o
  -4   1   0       11.77       16.16      0.57 o
  -3   1   0      844.18      825.06     11.23 o
  -2   1   0        4.43        7.20      0.18 o
  -1   1   0     6557.68     5770.66    161.71 o
   0   1   0      556.71      562.98      6.81 o
   1   1   0     1563.19     1622.92     36.98 o
   2   1   0     3765.72     4088.79     61.23 o
   3   1   0        0.62        1.14      0.18 o
   4   1   0     2457.40     2674.77     36.22 o
   5   1   0       64.84       53.95      0.82 o
   6   1   0      177.38      178.02      2.29 o
   7   1   0       36.45       37.55      0.73 o
   8   1   0        9.78       11.24      0.54 o
   9   1   0        9.15        5.56      0.47 o
  10   1   0       12.15       13.89      0.49 o
  -9   2   0       32.51       34.69      1.72 o
  -8   2   0        5.28        5.84      0.70 o
  -7   2   0        4.06        3.94      1.13 o
  -6   2   0       11.40       13.55      0.46 o
  -5   2   0      168.13      164.12      2.68 o
  -4   2   0      207.25      228.23      3.65 o
  -3   2   0     1064.01     1106.46     16.85 o
  -2   2   0      348.37      324.31      3.90 o
  -1   2   0       10.40       11.76      0.20 o
   0   2   0      455.38      440.81      6.65 o
   1   2   0     1883.22     1986.80     22.25 o
   2   2   0     1368.66     1377.76     28.73 o
   3   2   0      610.83      636.02      7.89 o
   4   2   0      533.31      561.98      7.66 o
   5   2   0       63.77       69.77      1.04 o
   6   2   0        0.54        0.20      0.08 o
   7   2   0       64.27       59.83      0.86 o
   8   2   0       14.04       16.24      0.46 o
   9   2   0       20.28       17.74      0.50 o
  10   2   0        6.46        8.40      0.36 o
  -9   3   0        1.48        1.71      0.55 o
  -8   3   0        7.51        9.35      0.94 o
  -7   3   0        0.83        0.70      0.47 o
  -6   3   0       18.39       19.68      0.91 o
  -5   3   0       38.19       43.24      0.96 o
  -4   3   0      244.47      263.72      4.70 o
  -3   3   0       35.78       34.50      0.56 o
  -2   3   0      327.42      350.42      3.88 o
  -1   3   0      182.35      192.12      2.19 o
   0   3   0      398.77      399.23      4.89 o
   1   3   0      228.23      237.24      3.24 o
   2   3   0      235.32      252.57      2.82 o
   3   3   0       44.92       42.90      0.59 o
   4   3   0      443.50      442.11      5.51 o
   5   3   0        7.83        6.35      0.22 o
   6   3   0       23.46       24.17      0.39 o
   7   3   0        3.23        2.35      0.13 o
   8   3   0        0.13        0.72      0.15 o
   9   3   0      105.70       98.13      1.92 o
  10   3   0        0.03        0.13      0.21 o
  -8   4   0       16.87       19.09      1.32 o
  -7   4   0        4.37        4.60      0.70 o
  -6   4   0      119.42      115.52      2.30 o
  -5   4   0       17.74       22.37      0.62 o
  -4   4   0        1.37        1.78      0.19 o
  -3   4   0        1.44        2.15      0.18 o
  -2   4   0       59.04       59.79      0.75 o
  -1   4   0       64.17       76.04      0.98 o
   0   4   0      671.42      726.99      8.72 o
   1   4   0       41.32       46.42      0.64 o
   2   4   0      197.35      185.84      2.31 o
   3   4   0        6.94        5.62      0.13 o
   4   4   0        0.09        0.17      0.05 o
   5   4   0       14.26       11.87      0.24 o
   6   4   0       79.06       77.16      1.07 o
   7   4   0       64.78       64.92      1.00 o
   8   4   0      308.91      290.40      4.40 o
   9   4   0        0.74        0.17      0.15 o
  10   4   0        0.01        0.08      0.17 o
  -7   5   0       12.99       11.77      1.01 o
  -6   5   0      114.08      111.95      2.27 o
  -5   5   0        0.63        0.40      0.17 o
  -4   5   0        7.53       10.03      0.41 o
  -3   5   0       32.52       28.56      0.49 o
  -2   5   0      121.39      120.18      1.68 o
  -1   5   0       58.21       41.51      0.61 o
   0   5   0      107.89       93.85      1.21 o
   1   5   0      184.76      201.17      2.53 o
   2   5   0        0.36        0.82      0.07 o
   3   5   0       54.98       55.86      0.69 o
   4   5   0      154.45      152.59      2.48 o
   5   5   0        6.99        7.13      0.19 o
   6   5   0        5.30        5.09      0.21 o
   7   5   0       96.81       89.69      1.52 o
   8   5   0        7.28        4.35      0.26 o
   9   5   0        3.08        2.80      0.24 o
  10   5   0        0.69       -0.08      0.17 o
  -7   6   0       21.84       20.42      1.40 o
  -6   6   0        2.64        2.73      0.62 o
  -5   6   0        0.40        0.80      0.66 o
  -4   6   0        0.25        0.05      0.16 o
  -3   6   0        0.07       -0.13      0.13 o
  -2   6   0       16.76       13.92      0.33 o
  -1   6   0       75.40       73.32      1.01 o
   0   6   0        1.97        1.22      0.15 o
   1   6   0        1.74        2.33      0.12 o
   2   6   0       13.64       11.53      0.32 o
   3   6   0        0.51        0.50      0.09 o
   4   6   0      619.33      630.46      7.41 o
   5   6   0       85.04       79.36      1.57 o
   6   6   0        8.97        8.77      0.29 o
   7   6   0        7.86        7.37      0.28 o
   8   6   0       27.74       26.94      1.08 o
   9   6   0       29.52       35.10      1.05 o
  10   6   0        0.29        0.17      0.19 o
  -6   7   0        3.41        2.49      0.62 o
  -5   7   0        0.47        0.70      0.26 o
  -4   7   0       17.07       19.03      0.48 o
  -3   7   0        7.90        5.32      0.26 o
  -2   7   0      126.81      124.28      1.79 o
  -1   7   0        2.24        2.33      0.16 o
   0   7   0       34.10       35.00      0.57 o
   1   7   0        0.30        0.31      0.21 o
   2   7   0        5.72        4.96      0.20 o
   3   7   0       13.42       12.93      0.30 o
   4   7   0       98.04       92.55      1.51 o
   5   7   0      157.94      157.44      2.99 o
   6   7   0       34.95       28.04      0.73 o
   7   7   0       34.64       36.80      0.90 o
   8   7   0        0.02        0.31      0.18 o
   9   7   0        1.91        1.95      0.24 o
  10   7   0        6.11        7.29      0.70 o
  -5   8   0       11.30       12.90      0.70 o
  -4   8   0        2.10        2.72      0.20 o
  -3   8   0        0.74        0.31      0.17 o
  -2   8   0        0.04       -0.15      0.15 o
  -1   8   0       24.86       25.77      0.56 o
   0   8   0        0.83        0.75      0.14 o
   1   8   0        6.18        5.23      0.23 o
   2   8   0      134.17      131.75      2.17 o
   3   8   0       12.57       13.23      0.33 o
   4   8   0        3.98        4.58      0.29 o
   5   8   0        4.32        5.17      0.64 o
   6   8   0        0.52        0.13      0.18 o
   7   8   0        4.14        6.55      0.48 o
   8   8   0       40.47       38.20      1.79 o
   9   8   0        4.26        4.44      0.55 o
  10   8   0       39.87       44.68      1.87 o
  -4   9   0        0.36        1.11      0.35 o
  -3   9   0        0.12        0.47      0.17 o
  -2   9   0        0.47        0.57      0.16 o
  -1   9   0        9.14        7.49      0.35 o
   0   9   0        3.25        2.56      0.22 o
   1   9   0       23.00       21.05      0.66 o
   2   9   0        0.13       -0.02      0.15 o
   3   9   0       39.67       38.35      0.71 o
   4   9   0       35.68       30.55      0.67 o
   5   9   0       31.52       34.75      0.70 o
   6   9   0       25.05       27.73      0.79 o
   7   9   0        0.02        0.38      0.21 o
   8   9   0       21.31       20.86      0.82 o
   9   9   0       10.82       12.86      0.86 o
  -2  10   0        3.24        3.22      0.35 o
  -1  10   0        7.10        7.93      0.42 o
   0  10   0       17.91       19.23      0.60 o
   1  10   0       25.50       21.92      0.80 o
   2  10   0        0.27       -0.16      0.16 o
   3  10   0       32.92       28.44      0.65 o
   4  10   0       15.94       13.58      0.49 o
   5  10   0      122.02      121.40      2.23 o
   6  10   0        8.98        9.07      0.82 o
   7  10   0        1.10        1.32      0.58 o
   8  10   0        1.59        2.04      0.35 o
   0  11   0        0.70        0.63      0.22 o
   1  11   0        6.53        8.19      0.41 o
   2  11   0        4.19        4.35      0.31 o
   3  11   0        0.04        0.00      0.22 o
   4  11   0        7.08        5.77      0.34 o
   5  11   0        0.04       -0.11      0.18 o
   6  11   0        0.44        0.05      0.31 o
   7  11   0       10.22       10.41      0.66 o
  -6 -11   1        9.38        9.06      0.63 o
  -5 -11   1        0.71        1.49      0.25 o
  -4 -11   1        3.10        3.40      0.28 o
  -3 -11   1        0.07       -0.14      0.17 o
  -2 -11   1        1.18        1.27      0.22 o
  -1 -11   1        0.10       -0.08      0.28 o
   0 -11   1        2.46        2.41      0.28 o
  -8 -10   1        0.00       -0.23      0.55 o
  -7 -10   1        7.20        9.82      0.86 o
  -6 -10   1        0.01        0.04      0.28 o
  -5 -10   1       26.50       25.29      0.63 o
  -4 -10   1       12.13       11.69      0.55 o
  -3 -10   1        0.74        0.45      0.16 o
  -2 -10   1        7.52        8.36      0.74 o
  -1 -10   1        0.75        0.79      0.22 o
   0 -10   1        4.91        3.97      0.30 o
   1 -10   1        5.50        5.82      0.34 o
   2 -10   1       10.96       14.34      0.63 o
  -9  -9   1       16.93       20.89      1.25 o
  -8  -9   1        1.87        0.82      0.30 o
  -7  -9   1       25.64       28.37      0.99 o
  -6  -9   1       19.02       19.79      0.64 o
  -5  -9   1        8.64        9.48      0.30 o
  -4  -9   1        0.14        0.47      0.20 o
  -3  -9   1       19.61       18.62      0.51 o
  -2  -9   1       14.40       14.38      0.40 o
  -1  -9   1        1.15        1.34      0.21 o
   0  -9   1        0.15       -0.13      0.13 o
   1  -9   1        7.98        9.59      0.39 o
   2  -9   1        3.89        3.74      0.27 o
   3  -9   1        0.27        0.11      0.17 o
   4  -9   1        3.58        5.14      0.47 o
  -9  -8   1       11.58       12.08      0.86 o
  -8  -8   1        1.00        1.40      0.30 o
  -7  -8   1        2.93        2.37      0.30 o
  -6  -8   1       32.55       32.84      1.39 o
  -5  -8   1      131.20      139.63      2.71 o
  -4  -8   1       60.70       64.61      1.13 o
  -3  -8   1        8.92        9.08      0.32 o
  -2  -8   1        0.00        0.18      0.10 o
  -1  -8   1       11.61       14.05      0.36 o
   0  -8   1       23.41       22.30      0.47 o
   1  -8   1       23.57       19.51      0.49 o
   2  -8   1        1.60        1.44      0.19 o
   3  -8   1        7.81        7.58      0.35 o
   4  -8   1        0.93        1.40      0.19 o
   5  -8   1        7.10        8.77      0.82 o
 -10  -7   1        4.35        5.01      0.41 o
  -9  -7   1        6.49        6.90      0.44 o
  -8  -7   1        3.71        3.28      0.35 o
  -7  -7   1        9.02        7.67      0.37 o
  -6  -7   1      429.99      444.97      7.97 o
  -5  -7   1      132.08      133.23      2.56 o
  -4  -7   1       10.15        9.55      0.29 o
  -3  -7   1       29.12       27.49      0.50 o
  -2  -7   1       93.04       95.55      1.39 o
  -1  -7   1        2.76        2.90      0.14 o
   0  -7   1       46.70       45.35      0.69 o
   1  -7   1       27.58       25.22      0.49 o
   2  -7   1      116.36      109.57      1.60 o
   3  -7   1       43.66       46.28      1.00 o
   4  -7   1        4.14        5.01      0.48 o
   5  -7   1        0.00        0.12      0.26 o
   6  -7   1        1.89        2.25      0.37 o
 -10  -6   1        4.76        4.28      0.35 o
  -9  -6   1        0.33       -0.01      0.19 o
  -8  -6   1       22.67       23.04      0.77 o
  -7  -6   1        1.08        0.81      0.18 o
  -6  -6   1       65.14       65.35      1.17 o
  -5  -6   1       73.15       72.29      1.26 o
  -4  -6   1      285.55      293.55      3.88 o
  -3  -6   1      111.18      107.34      1.50 o
  -2  -6   1      178.32      177.75      2.41 o
  -1  -6   1       20.86       29.74      0.52 o
   0  -6   1      149.70      158.11      2.18 o
   1  -6   1       43.18       41.38      0.63 o
   2  -6   1        2.27        1.98      0.17 o
   3  -6   1       41.62       40.92      0.79 o
   4  -6   1       57.35       52.33      0.93 o
   5  -6   1        2.18        2.99      0.35 o
   6  -6   1       13.21       11.66      0.62 o
   7  -6   1        0.57        0.08      0.55 o
 -10  -5   1        8.25        7.74      0.55 o
  -9  -5   1        0.07        0.01      0.19 o
  -8  -5   1       15.42       13.73      0.55 o
  -7  -5   1       18.28       18.03      0.52 o
  -6  -5   1      105.10      101.72      1.37 o
  -5  -5   1        9.32       11.54      0.24 o
  -4  -5   1        0.72        0.99      0.08 o
  -3  -5   1       55.06       54.93      0.68 o
  -2  -5   1      867.81      949.41     10.55 o
  -1  -5   1       82.13       85.10      1.37 o
   0  -5   1      131.66      145.62      2.27 o
   1  -5   1      171.74      175.33      2.37 o
   2  -5   1        0.16        0.25      0.12 o
   3  -5   1      213.65      211.38      2.85 o
   4  -5   1        0.07        0.42      0.29 o
   5  -5   1       18.57       16.01      0.56 o
   6  -5   1       25.41       24.40      0.86 o
   7  -5   1       22.74       22.37      1.40 o
   8  -5   1       10.61       11.77      1.09 o
 -10  -4   1        2.04        3.24      0.30 o
  -9  -4   1        1.97        0.93      0.22 o
  -8  -4   1       25.77       24.68      0.64 o
  -7  -4   1       71.22       63.01      1.08 o
  -6  -4   1        7.62        8.76      0.28 o
  -5  -4   1       42.26       43.17      0.63 o
  -4  -4   1      139.84      144.03      1.85 o
  -3  -4   1        5.25        8.26      0.14 o
  -2  -4   1       75.90       74.21      0.89 o
  -1  -4   1       52.06       58.33      0.76 o
   0  -4   1      322.50      334.90      4.10 o
   1  -4   1      194.56      211.13      2.63 o
   2  -4   1       51.92       65.38      0.95 o
   3  -4   1      320.64      353.58      4.17 o
   4  -4   1        0.39        0.04      0.23 o
   5  -4   1        7.23        5.99      0.33 o
   6  -4   1       15.08       15.56      1.08 o
   7  -4   1       51.42       51.25      1.34 o
   8  -4   1        7.28        7.01      0.86 o
 -10  -3   1        0.84        1.21      0.22 o
  -9  -3   1        7.08        6.95      0.52 o
  -8  -3   1      115.25      106.79      2.04 o
  -7  -3   1       50.29       48.61      1.04 o
  -6  -3   1        4.18        3.12      0.14 o
  -5  -3   1      428.44      437.53      5.48 o
  -4  -3   1        2.56        4.38      0.16 o
  -3  -3   1       32.32       35.79      0.99 o
  -2  -3   1      316.08      307.56      3.02 o
  -1  -3   1       14.69       17.63      0.24 o
   0  -3   1       44.22       40.99      0.51 o
   1  -3   1      495.10      545.24      6.60 o
   2  -3   1      681.45      707.21      8.81 o
   3  -3   1      588.25      629.58      9.10 o
   4  -3   1       19.85       18.04      0.50 o
   5  -3   1        3.36        4.05      0.26 o
   6  -3   1      105.48      100.18      2.01 o
   7  -3   1      153.72      164.36      4.43 o
   8  -3   1       13.00       14.42      1.09 o
   9  -3   1        1.69        1.71      0.62 o
 -10  -2   1        3.42        4.83      0.31 o
  -9  -2   1        1.79        2.03      0.22 o
  -8  -2   1       99.84       94.99      1.85 o
  -7  -2   1      178.72      174.66      3.16 o
  -6  -2   1      627.49      617.64      7.07 o
  -5  -2   1       54.01       58.30      0.81 o
  -4  -2   1     1691.00     1764.34     24.69 o
  -3  -2   1     2080.21     2124.77     26.36 o
  -2  -2   1      114.97       82.14      0.88 o
  -1  -2   1      667.94      609.77      6.37 o
   0  -2   1      413.06      407.60      4.93 o
   1  -2   1     1650.99     1561.24     29.14 o
   2  -2   1       18.07        9.72      0.19 o
   3  -2   1       52.84       49.87      1.10 o
   4  -2   1      473.06      458.06      7.09 o
   5  -2   1        3.48        7.01      0.31 o
   6  -2   1       68.29       75.94      1.57 o
   7  -2   1       55.52       61.69      1.35 o
   8  -2   1        3.24        3.35      0.62 o
   9  -2   1        0.51       -0.23      0.47 o
 -10  -1   1        3.12        3.76      0.31 o
  -9  -1   1       11.46       12.39      0.47 o
  -8  -1   1        0.00        0.08      0.17 o
  -7  -1   1       28.46       24.96      0.64 o
  -6  -1   1       32.22       35.37      0.60 o
  -5  -1   1        1.65        3.04      0.24 o
  -4  -1   1       37.61       39.05      0.56 o
  -3  -1   1      830.57      862.25     10.69 o
  -2  -1   1    15781.30    13551.58    498.62 o
  -1  -1   1      145.42      146.06      1.55 o
   0  -1   1     5617.49     5227.44    152.94 o
   1  -1   1      154.38      146.98      1.99 o
   2  -1   1      414.36      433.66      6.70 o
   3  -1   1      348.57      355.03      6.46 o
   4  -1   1       10.06        9.75      0.27 o
   5  -1   1      124.99      120.46      1.99 o
   6  -1   1        0.02        0.36      0.19 o
   7  -1   1      243.20      234.73      4.30 o
   8  -1   1        8.56        9.12      0.86 o
   9  -1   1       16.28       18.70      1.25 o
  10  -1   1        2.74        4.05      0.70 o
 -10   0   1       11.38       12.86      0.54 o
  -9   0   1        0.15       -0.08      0.17 o
  -8   0   1       14.60       15.24      0.66 o
  -7   0   1       89.81       91.10      2.21 o
  -6   0   1       17.16       14.44      0.34 o
  -5   0   1       38.09       41.56      0.68 o
  -4   0   1        2.41        1.17      0.09 o
  -3   0   1      164.94      156.56      2.18 o
  -2   0   1     1489.55     1461.38     25.75 o
  -1   0   1     3935.18     3578.56    146.42 o
   0   0   1      965.35      993.89     11.72 o
   1   0   1     3618.65     4095.90     64.76 o
   2   0   1     4708.80     4713.92    169.03 o
   3   0   1      302.74      286.93      3.60 o
   4   0   1       56.26       76.53      1.12 o
   5   0   1        6.60        7.03      0.20 o
   6   0   1        9.78       11.72      0.29 o
   7   0   1      151.83      149.56      2.81 o
   8   0   1       50.90       50.69      1.34 o
   9   0   1        2.97        1.48      0.47 o
  10   0   1        6.22        7.40      0.78 o
  -9   1   1        5.67        7.63      0.58 o
  -8   1   1       23.19       22.82      0.85 o
  -7   1   1       60.78       65.20      1.71 o
  -6   1   1       18.45       18.36      0.45 o
  -5   1   1      130.16      138.86      2.02 o
  -4   1   1     1026.15     1012.42     15.11 o
  -3   1   1      269.99      240.08      3.33 o
  -2   1   1     1094.56     1049.30     14.31 o
  -1   1   1        0.02        0.35      0.06 o
   0   1   1      409.43      422.61      5.91 o
   1   1   1      116.56      112.65      1.07 o
   2   1   1      527.90      521.02      7.96 o
   3   1   1      404.31      444.32      9.66 o
   4   1   1       44.45       51.85      0.91 o
   5   1   1       11.16        9.25      0.20 o
   6   1   1       40.67       44.65      0.79 o
   7   1   1       27.92       28.24      0.55 o
   8   1   1        4.69        4.95      0.24 o
   9   1   1        4.41        7.09      0.70 o
  10   1   1       10.76        9.19      0.86 o
  -9   2   1        3.87        3.51      0.62 o
  -8   2   1       26.98       27.91      1.48 o
  -7   2   1       28.29       26.94      0.94 o
  -6   2   1       24.94       22.51      0.75 o
  -5   2   1       16.03       15.32      0.34 o
  -4   2   1       86.38       89.04      1.72 o
  -3   2   1       18.72       20.40      0.87 o
  -2   2   1        2.23        0.53      0.04 o
  -1   2   1        7.20        5.62      0.11 o
   0   2   1     5936.60     6079.86    128.53 o
   1   2   1      349.41      354.87      3.93 o
   2   2   1      882.17      894.49     11.02 o
   3   2   1       93.97       99.78      1.91 o
   4   2   1       68.62       52.20      0.80 o
   5   2   1       38.58       37.71      0.61 o
   6   2   1       15.72       13.16      0.30 o
   7   2   1        0.88        0.63      0.20 o
   8   2   1        0.46        1.15      0.13 o
   9   2   1        5.05        4.55      0.32 o
  10   2   1        5.41        6.16      0.70 o
  11   2   1       17.14       16.03      0.90 o
  -8   3   1        3.41        4.21      0.70 o
  -7   3   1       35.06       43.20      1.95 o
  -6   3   1       22.71       23.07      1.25 o
  -5   3   1       13.03       13.35      0.38 o
  -4   3   1        0.80        0.77      0.17 o
  -3   3   1      441.77      466.11      5.17 o
  -2   3   1      175.36      185.42      1.96 o
  -1   3   1      929.67      922.62     11.02 o
   0   3   1       81.37       81.64      1.04 o
   1   3   1     3622.60     3833.47     50.35 o
   2   3   1      460.18      456.83      5.43 o
   3   3   1       53.57       49.33      0.84 o
   4   3   1      202.53      212.69      2.69 o
   5   3   1        1.85        3.20      0.13 o
   6   3   1       12.46       11.25      0.38 o
   7   3   1        0.00       -0.04      0.10 o
   8   3   1       58.43       54.60      0.97 o
   9   3   1        1.47        2.34      0.17 o
  10   3   1        7.33        7.91      1.25 o
  11   3   1        2.90        2.57      0.31 o
  -8   4   1        0.51        1.01      0.55 o
  -7   4   1        6.95        8.03      0.86 o
  -6   4   1       28.84       25.26      1.33 o
  -5   4   1        9.29        8.53      0.35 o
  -4   4   1       19.42       21.01      0.57 o
  -3   4   1       39.67       43.18      0.59 o
  -2   4   1       34.30       31.06      0.53 o
  -1   4   1       35.71       31.70      0.47 o
   0   4   1       37.64       40.45      0.56 o
   1   4   1      314.54      353.58      4.75 o
   2   4   1      976.41      941.73     10.44 o
   3   4   1        4.82        4.12      0.22 o
   4   4   1      305.29      310.61      4.28 o
   5   4   1      223.31      229.36      2.92 o
   6   4   1       61.89       59.21      0.84 o
   7   4   1        7.00        5.98      0.25 o
   8   4   1      154.69      145.79      2.08 o
   9   4   1       41.89       42.56      0.88 o
  10   4   1       33.11       33.29      0.88 o
  11   4   1        4.82        4.29      0.39 o
  -7   5   1       18.34       19.72      1.32 o
  -6   5   1       10.42       13.87      1.01 o
  -5   5   1        0.98        2.52      0.23 o
  -4   5   1        1.29        0.71      0.17 o
  -3   5   1        3.29        1.16      0.11 o
  -2   5   1       80.34       78.06      1.13 o
  -1   5   1        0.57        0.64      0.09 o
   0   5   1        0.25        0.17      0.07 o
   1   5   1        1.24        1.43      0.09 o
   2   5   1       92.26       91.50      1.17 o
   3   5   1      172.63      187.14      2.28 o
   4   5   1       63.08       63.38      1.13 o
   5   5   1       90.68       79.46      1.29 o
   6   5   1        1.19        1.47      0.16 o
   7   5   1       22.08       19.59      0.45 o
   8   5   1       26.18       26.67      0.57 o
   9   5   1        4.59        3.77      0.29 o
  10   5   1        0.49        0.80      0.19 o
  11   5   1        0.00        0.04      0.17 o
  -6   6   1        0.06        0.16      0.47 o
  -5   6   1        2.06        2.10      0.55 o
  -4   6   1        0.08        0.17      0.17 o
  -3   6   1       16.25       16.04      0.42 o
  -2   6   1       50.84       51.31      0.82 o
  -1   6   1       40.84       42.49      0.64 o
   0   6   1        0.63        0.97      0.11 o
   1   6   1        2.25        1.95      0.12 o
   2   6   1       46.22       37.80      0.54 o
   3   6   1       59.96       66.55      0.97 o
   4   6   1      253.62      237.80      2.85 o
   5   6   1      476.54      478.44      8.51 o
   6   6   1        0.07        0.39      0.15 o
   7   6   1      127.47      131.76      2.52 o
   8   6   1       72.55       69.67      1.23 o
   9   6   1       18.66       19.81      0.55 o
  10   6   1        3.09        3.60      0.28 o
  11   6   1        0.05       -0.31      0.31 o
  -6   7   1        2.76        4.60      0.78 o
  -5   7   1       16.31       17.38      1.17 o
  -4   7   1        8.36        7.71      0.26 o
  -3   7   1        6.40        7.37      0.30 o
  -2   7   1       33.34       32.61      0.60 o
  -1   7   1        0.00       -0.12      0.12 o
   0   7   1       81.75       74.68      1.04 o
   1   7   1        8.00        8.49      0.27 o
   2   7   1      123.90      121.84      1.56 o
   3   7   1       19.79       22.96      0.45 o
   4   7   1      104.47       98.93      1.41 o
   5   7   1        5.86        7.55      0.59 o
   6   7   1      282.99      282.75      5.18 o
   7   7   1       12.03       12.51      0.46 o
   8   7   1       42.26       43.85      1.02 o
   9   7   1        0.62        0.95      0.39 o
  10   7   1        0.00        0.14      0.19 o
  -5   8   1        5.30        4.21      0.70 o
  -4   8   1        5.33        6.44      0.47 o
  -3   8   1        0.25        0.25      0.16 o
  -2   8   1        6.04        5.21      0.25 o
  -1   8   1       34.20       31.79      0.66 o
   0   8   1       60.43       61.91      0.99 o
   1   8   1      161.53      151.45      2.46 o
   2   8   1        0.47        2.22      0.26 o
   3   8   1       62.11       59.72      0.95 o
   4   8   1       49.37       49.77      1.21 o
   5   8   1       20.24       18.36      0.58 o
   6   8   1        4.98        4.10      0.28 o
   7   8   1        0.82        0.92      0.21 o
   8   8   1        8.01        7.44      0.39 o
   9   8   1        1.25        1.07      0.26 o
  10   8   1        0.05        0.08      0.31 o
  -3   9   1        1.48        1.86      0.28 o
  -2   9   1        0.38        0.20      0.19 o
  -1   9   1        5.61        3.76      0.28 o
   0   9   1        1.63        2.14      0.28 o
   1   9   1        0.16       -0.06      0.15 o
   2   9   1       28.39       25.88      0.60 o
   3   9   1      227.14      213.84      2.97 o
   4   9   1        2.24        2.40      0.21 o
   5   9   1       74.48       76.44      1.32 o
   6   9   1       82.23       81.66      2.26 o
   7   9   1       35.23       31.57      1.02 o
   8   9   1        8.15        6.94      0.49 o
   9   9   1        0.10       -0.04      0.24 o
  -2  10   1        0.18       -0.04      0.43 o
  -1  10   1       16.07       20.42      0.90 o
   0  10   1        7.12        6.94      0.37 o
   1  10   1       32.39       36.01      0.87 o
   2  10   1        0.37        0.29      0.19 o
   3  10   1        4.52        4.12      0.31 o
   4  10   1      107.37      111.71      2.13 o
   5  10   1       16.44       16.53      0.48 o
   6  10   1        1.23        1.51      0.62 o
   7  10   1       80.63       86.42      2.23 o
   8  10   1        0.27        0.37      0.30 o
   9  10   1        0.18        0.03      0.31 o
   0  11   1        2.39        2.80      0.28 o
   1  11   1        0.84        0.83      0.22 o
   2  11   1        5.87        7.25      0.39 o
   3  11   1        1.93        1.97      0.24 o
   4  11   1        2.62        2.50      0.35 o
   5  11   1        0.71        0.85      0.19 o
   6  11   1       28.71       32.24      1.68 o
   7  11   1        9.25       10.08      0.74 o
   4  12   1        0.59        0.89      0.27 o
  -5 -11   2       13.99       13.38      0.81 o
  -4 -11   2       13.27       13.59      0.58 o
  -3 -11   2        0.02        0.06      0.19 o
  -2 -11   2        0.00       -0.19      0.19 o
  -1 -11   2        6.34        6.58      0.52 o
   0 -11   2        0.49        0.47      0.24 o
  -7 -10   2        0.02       -0.08      0.28 o
  -6 -10   2       13.04       12.26      0.69 o
  -5 -10   2        0.30        0.23      0.14 o
  -4 -10   2       10.86       11.18      0.44 o
  -3 -10   2        0.17        0.37      0.21 o
  -2 -10   2       16.15       16.02      0.54 o
  -1 -10   2       11.75       10.34      0.43 o
   0 -10   2        7.14        9.02      0.43 o
   1 -10   2       38.08       43.63      1.02 o
   2 -10   2       14.97       16.91      0.61 o
  -8  -9   2        1.23        1.79      0.47 o
  -7  -9   2        1.64        1.32      0.30 o
  -6  -9   2        3.94        4.38      0.41 o
  -5  -9   2        9.57        9.28      0.29 o
  -4  -9   2       21.76       18.64      0.52 o
  -3  -9   2       36.14       33.51      0.69 o
  -2  -9   2       46.42       44.66      0.87 o
  -1  -9   2        4.29        3.07      0.24 o
   0  -9   2        0.43        0.28      0.19 o
   1  -9   2        2.93        3.08      0.25 o
   2  -9   2        2.98        2.47      0.24 o
   3  -9   2        1.24        1.38      0.28 o
   4  -9   2        1.30        1.50      0.19 o
  -9  -8   2       12.21       16.65      0.74 o
  -8  -8   2        8.82        9.74      0.78 o
  -7  -8   2        8.46        7.46      0.50 o
  -6  -8   2       17.66       19.82      0.74 o
  -5  -8   2       42.12       39.23      0.99 o
  -4  -8   2        0.05       -0.11      0.12 o
  -3  -8   2        1.27        1.05      0.13 o
  -2  -8   2        0.55        0.22      0.13 o
  -1  -8   2       25.19       25.47      0.52 o
   0  -8   2       30.24       24.87      0.57 o
   1  -8   2       18.44       22.37      0.53 o
   2  -8   2       14.71       14.54      0.42 o
   3  -8   2        0.08        0.15      0.17 o
   4  -8   2       16.08       16.12      0.47 o
   5  -8   2        0.09        0.11      0.31 o
  -9  -7   2       15.61       18.51      0.77 o
  -8  -7   2        1.55        1.37      0.28 o
  -7  -7   2        0.62        0.70      0.20 o
  -6  -7   2      117.45      118.07      2.36 o
  -5  -7   2       97.68       97.48      1.95 o
  -4  -7   2        8.26        7.53      0.26 o
  -3  -7   2        1.75        0.95      0.12 o
  -2  -7   2       10.64       10.24      0.27 o
  -1  -7   2       12.90       12.26      0.39 o
   0  -7   2       52.33       53.47      0.87 o
   1  -7   2       96.49       92.25      1.52 o
   2  -7   2        4.37        3.25      0.30 o
   3  -7   2       79.90       70.67      1.42 o
   4  -7   2       82.02       85.14      1.63 o
   5  -7   2        3.43        5.30      0.45 o
   6  -7   2        0.59        0.31      0.43 o
  -9  -6   2        7.55        7.87      0.49 o
  -8  -6   2        2.34        1.99      0.47 o
  -7  -6   2        1.93        1.71      0.28 o
  -6  -6   2       42.16       39.82      1.22 o
  -5  -6   2      116.33      119.44      1.99 o
  -4  -6   2        0.80        1.14      0.11 o
  -3  -6   2        0.02        0.00      0.11 o
  -2  -6   2      142.70      157.22      1.95 o
  -1  -6   2        0.33        0.24      0.08 o
   0  -6   2       43.14       41.42      0.68 o
   1  -6   2      240.17      236.61      3.20 o
   2  -6   2       56.39       53.65      0.94 o
   3  -6   2       12.55       11.35      0.37 o
   4  -6   2       62.87       58.94      1.05 o
   5  -6   2       99.67       95.43      2.34 o
   6  -6   2       22.21       23.02      0.90 o
   7  -6   2        0.49       -0.10      0.27 o
 -10  -5   2        0.14        0.27      0.35 o
  -9  -5   2        0.01        0.37      0.24 o
  -8  -5   2       13.38       12.79      0.58 o
  -7  -5   2        2.24        1.43      0.27 o
  -6  -5   2       42.24       42.93      0.80 o
  -5  -5   2      249.00      229.16      2.94 o
  -4  -5   2       39.89       41.40      0.62 o
  -3  -5   2       99.72      103.90      1.08 o
  -2  -5   2       29.19       27.71      0.39 o
  -1  -5   2       87.96       91.28      1.10 o
   0  -5   2       12.74       11.93      0.24 o
   1  -5   2        1.59        1.70      0.13 o
   2  -5   2       43.60       43.65      0.69 o
   3  -5   2        5.69        5.52      0.22 o
   4  -5   2        8.12        7.59      0.37 o
   5  -5   2       17.07       16.81      0.57 o
   6  -5   2        2.28        0.91      0.32 o
   7  -5   2        0.64        1.59      0.58 o
   8  -5   2        2.70        2.96      0.70 o
 -10  -4   2       21.11       20.03      0.80 o
  -9  -4   2       39.65       43.47      2.26 o
  -8  -4   2       12.11       10.70      0.42 o
  -7  -4   2       41.43       42.37      0.96 o
  -6  -4   2      112.66       98.36      1.59 o
  -5  -4   2      125.18      114.58      1.52 o
  -4  -4   2      343.60      352.12      4.02 o
  -3  -4   2      106.02      121.08      1.23 o
  -2  -4   2      337.36      377.24      3.97 o
  -1  -4   2       22.98       26.12      0.36 o
   0  -4   2       19.42       20.00      0.30 o
   1  -4   2      314.05      298.91      3.39 o
   2  -4   2      186.55      208.03      2.78 o
   3  -4   2      115.86      121.61      1.64 o
   4  -4   2        2.11        2.04      1.25 o
   5  -4   2      112.42      112.24      2.23 o
   6  -4   2       25.66       24.27      0.71 o
   7  -4   2       38.88       33.21      1.68 o
   8  -4   2        5.69        5.22      0.78 o
 -10  -3   2        0.19        0.16      0.24 o
  -9  -3   2       12.42       11.89      0.48 o
  -8  -3   2        0.22        0.04      0.23 o
  -7  -3   2       53.55       50.02      1.08 o
  -6  -3   2      272.63      278.20      4.21 o
  -5  -3   2      148.49      140.65      1.83 o
  -4  -3   2      431.48      480.05      5.99 o
  -3  -3   2      944.27     1013.06      9.87 o
  -2  -3   2       87.82       94.95      1.04 o
  -1  -3   2     1562.18     1511.07     15.78 o
   0  -3   2      195.59      161.87      1.86 o
   1  -3   2       65.58       61.68      1.13 o
   2  -3   2      850.97      863.78      9.59 o
   3  -3   2      122.54      135.65      1.79 o
   4  -3   2       73.56       70.76      1.78 o
   5  -3   2        0.07        0.00      0.17 o
   6  -3   2      344.86      335.61      6.88 o
   7  -3   2        3.91        4.63      0.34 o
   8  -3   2       12.33       11.63      0.62 o
   9  -3   2        0.05        1.17      0.55 o
 -10  -2   2        0.13        0.20      0.23 o
  -9  -2   2        6.66        4.73      0.31 o
  -8  -2   2        4.97        4.57      0.30 o
  -7  -2   2        1.49        1.90      0.22 o
  -6  -2   2       75.44       64.26      1.31 o
  -5  -2   2      713.66      709.95      8.83 o
  -4  -2   2     1868.27     1921.33     23.77 o
  -3  -2   2      338.12      363.96      4.55 o
  -2  -2   2     4832.69     4818.78     46.88 o
  -1  -2   2      357.67      356.33      3.73 o
   0  -2   2      712.65      688.51      7.58 o
   1  -2   2      189.28      176.61      2.20 o
   2  -2   2      589.34      537.02      5.89 o
   3  -2   2       30.10       35.69      0.86 o
   4  -2   2      481.64      479.84      8.77 o
   5  -2   2      156.30      147.72      3.40 o
   6  -2   2       86.77       86.71      1.76 o
   7  -2   2        0.00       -0.07      0.19 o
   8  -2   2       21.44       21.08      0.69 o
   9  -2   2        3.33        2.18      0.62 o
  10  -2   2        0.01        0.31      0.47 o
  -9  -1   2        0.66        0.14      0.21 o
  -8  -1   2        2.34        2.35      0.25 o
  -7  -1   2      267.26      253.35      4.57 o
  -6  -1   2        9.05        7.57      0.34 o
  -5  -1   2       12.10       11.50      0.23 o
  -4  -1   2       12.47       16.20      0.24 o
  -3  -1   2     1678.62     1786.92     20.43 o
  -2  -1   2      600.20      614.12      6.65 o
  -1  -1   2     1439.77     1478.18     18.19 o
   0  -1   2     1274.86     1311.17     13.72 o
   1  -1   2       11.09       10.92      0.18 o
   2  -1   2      122.05      106.17      1.50 o
   3  -1   2        6.46       10.99      0.23 o
   4  -1   2       84.28       90.24      1.50 o
   5  -1   2      249.67      256.77      5.73 o
   6  -1   2       54.22       59.42      1.27 o
   7  -1   2        9.14        6.68      0.56 o
   8  -1   2       46.30       48.78      1.17 o
   9  -1   2        0.81        1.01      0.47 o
  10  -1   2       20.31       27.43      1.56 o
  -9   0   2        2.06        1.73      0.26 o
  -8   0   2       35.35       34.06      0.88 o
  -7   0   2        5.21        5.29      0.31 o
  -6   0   2      201.43      187.44      3.42 o
  -5   0   2       54.97       59.90      0.97 o
  -4   0   2      470.66      494.20      5.65 o
  -3   0   2      559.73      503.54      6.99 o
  -2   0   2      179.52      180.32      2.07 o
  -1   0   2      411.28      444.55      4.77 o
   0   0   2       28.61       25.59      0.25 o
   1   0   2      880.70      816.42      7.63 o
   2   0   2      247.69      230.05      2.86 o
   3   0   2      616.13      626.16      7.71 o
   4   0   2       24.28       24.84      0.43 o
   5   0   2        0.40       -0.08      0.09 o
   6   0   2       31.80       33.39      0.80 o
   7   0   2       63.98       60.48      1.30 o
   8   0   2      112.13      108.33      3.18 o
   9   0   2       25.30       20.42      1.25 o
  10   0   2        3.67        2.18      0.55 o
  -9   1   2        0.19        0.82      0.25 o
  -8   1   2        0.77        1.21      0.23 o
  -7   1   2       55.41       52.65      1.49 o
  -6   1   2      242.84      244.37      5.38 o
  -5   1   2        0.03       -0.02      0.08 o
  -4   1   2      146.84      142.06      2.03 o
  -3   1   2        1.28        0.96      0.08 o
  -2   1   2        6.83        8.88      0.12 o
  -1   1   2      878.44      862.52      8.47 o
   0   1   2     4004.12     4162.36     75.48 o
   1   1   2      249.25      243.42      2.42 o
   2   1   2      220.25      178.10      2.25 o
   3   1   2      362.74      352.72      4.85 o
   4   1   2      254.87      235.22      3.71 o
   5   1   2       81.44       73.66      1.28 o
   6   1   2        2.83        3.05      0.15 o
   7   1   2       15.44       14.86      0.42 o
   8   1   2        2.65        1.98      0.43 o
   9   1   2       15.69       18.24      0.60 o
  10   1   2        0.76        0.70      0.47 o
  11   1   2       12.38       13.64      1.09 o
  -8   2   2        4.44        4.84      0.50 o
  -7   2   2       13.82       14.32      0.69 o
  -6   2   2        0.13        0.27      0.22 o
  -5   2   2       25.88       23.61      0.54 o
  -4   2   2       75.91       78.78      1.19 o
  -3   2   2       95.70       95.27      1.24 o
  -2   2   2        0.67        0.13      0.07 o
  -1   2   2        0.45        0.23      0.09 o
   0   2   2    10021.10     9126.55    137.97 o
   1   2   2      664.65      664.06      6.93 o
   2   2   2     6670.60     6184.76    176.63 o
   3   2   2      126.80      114.47      1.48 o
   4   2   2      156.25      168.80      7.20 o
   5   2   2       15.81       13.31      0.40 o
   6   2   2      458.30      498.01      7.71 o
   7   2   2      140.00      133.14      2.16 o
   8   2   2        1.04        0.54      0.14 o
   9   2   2       13.84       14.08      0.42 o
  10   2   2        8.92       12.08      0.94 o
  11   2   2        6.08        8.57      0.86 o
  -8   3   2        1.91        1.64      0.55 o
  -7   3   2        8.04        7.71      0.58 o
  -6   3   2        3.52        4.27      0.41 o
  -5   3   2       17.74       17.26      0.65 o
  -4   3   2        6.21        6.89      0.21 o
  -3   3   2       10.60       10.09      0.24 o
  -2   3   2      115.83      121.15      1.43 o
  -1   3   2     1106.25     1101.12     12.21 o
   0   3   2      502.51      466.15      5.21 o
   1   3   2     3413.47     3381.43     40.74 o
   2   3   2       12.72       13.36      0.20 o
   3   3   2       90.29       69.99      1.09 o
   4   3   2      353.50      371.30      5.83 o
   5   3   2      507.38      551.89     10.08 o
   6   3   2       47.02       46.58      0.76 o
   7   3   2       32.40       32.99      0.64 o
   8   3   2       12.67       13.62      0.40 o
   9   3   2        0.32        0.66      0.16 o
  10   3   2       14.90       13.33      0.94 o
  11   3   2       16.50       16.76      1.09 o
  -7   4   2        2.96        3.82      0.70 o
  -6   4   2        0.20        0.16      0.39 o
  -5   4   2        0.67        0.19      0.20 o
  -4   4   2        8.94       10.55      0.36 o
  -3   4   2        0.81        0.68      0.10 o
  -2   4   2       27.27       30.33      0.44 o
  -1   4   2       95.46       90.52      1.20 o
   0   4   2       80.04       71.40      0.94 o
   1   4   2      618.54      653.12      8.71 o
   2   4   2      558.71      593.89      7.14 o
   3   4   2      232.01      244.90      2.76 o
   4   4   2      704.90      691.29     13.15 o
   5   4   2      170.28      182.90      2.92 o
   6   4   2       39.45       33.16      0.54 o
   7   4   2       59.01       57.57      0.88 o
   8   4   2       32.15       36.09      0.71 o
   9   4   2       54.49       52.20      1.01 o
  11   4   2        0.09        0.00      0.16 o
  -7   5   2        0.23        1.01      0.55 o
  -6   5   2        0.45       -0.16      0.47 o
  -5   5   2        0.14       -0.31      0.31 o
  -4   5   2        0.62       -0.10      0.15 o
  -3   5   2        9.72        9.62      0.29 o
  -2   5   2       16.17       17.27      0.35 o
  -1   5   2        3.76        6.58      0.28 o
   0   5   2        0.23       -0.15      0.22 o
   1   5   2      261.81      280.94      3.69 o
   2   5   2        3.24        3.43      0.12 o
   3   5   2      113.51      128.63      1.75 o
   4   5   2      231.23      239.34      5.36 o
   5   5   2      449.21      482.67      8.84 o
   6   5   2       36.74       38.83      0.71 o
   7   5   2        0.93        1.44      0.14 o
   8   5   2       85.89       77.83      1.33 o
   9   5   2       11.40        8.72      0.28 o
  10   5   2        0.00        0.05      0.13 o
  11   5   2        0.78        1.01      0.23 o
  -6   6   2       14.16       16.75      1.25 o
  -5   6   2        5.18        5.45      0.70 o
  -4   6   2        0.33        0.12      0.18 o
  -3   6   2        1.82        2.26      0.25 o
  -2   6   2       34.94       31.24      0.57 o
  -1   6   2        2.40        1.80      0.20 o
   0   6   2       79.17       72.15      1.07 o
   1   6   2       82.87       71.93      1.05 o
   2   6   2       35.58       36.48      0.57 o
   3   6   2        3.05        3.11      0.10 o
   4   6   2      149.49      162.69      2.14 o
   5   6   2       79.85       71.65      1.81 o
   6   6   2      245.63      248.48      4.55 o
   7   6   2        0.70        0.44      0.16 o
   8   6   2      181.19      174.90      3.30 o
   9   6   2       17.50       18.72      0.58 o
  10   6   2       86.58       90.71      1.77 o
  11   6   2        0.76        0.19      0.17 o
  -5   7   2       20.27       21.12      1.32 o
  -4   7   2        5.58        4.52      0.62 o
  -3   7   2        7.07        7.75      0.29 o
  -2   7   2        3.75        3.47      0.23 o
  -1   7   2      177.63      164.58      2.60 o
   0   7   2       10.94        7.96      0.40 o
   1   7   2      278.27      272.01      3.62 o
   2   7   2        0.46        0.33      0.10 o
   3   7   2       89.60       89.34      1.45 o
   4   7   2        2.61        2.40      0.31 o
   5   7   2       23.21       22.80      0.64 o
   6   7   2        0.03       -0.06      0.19 o
   7   7   2      247.07      242.30      4.48 o
   8   7   2        4.00        5.85      0.34 o
   9   7   2       17.50       15.95      0.54 o
  10   7   2        5.44        4.62      0.39 o
  11   7   2        2.02        2.18      0.39 o
  -4   8   2       14.38       13.25      1.01 o
  -3   8   2        7.98        8.41      0.38 o
  -2   8   2        0.42        0.78      0.27 o
  -1   8   2        9.60        9.07      0.32 o
   0   8   2      167.05      160.05      2.25 o
   1   8   2      236.95      222.93      3.41 o
   2   8   2       55.91       53.20      0.97 o
   3   8   2      105.77       96.66      1.43 o
   4   8   2       50.14       47.86      0.88 o
   5   8   2        0.18       -0.11      0.15 o
   6   8   2       18.73       18.29      0.58 o
   7   8   2        4.40        3.94      0.36 o
   8   8   2        0.22        0.55      0.21 o
   9   8   2        2.25        2.03      0.27 o
  10   8   2        0.39        0.34      0.58 o
  -3   9   2        0.38        0.93      0.22 o
  -2   9   2       40.86       40.93      1.25 o
  -1   9   2       25.71       28.26      0.72 o
   0   9   2        0.36        0.15      0.16 o
   1   9   2        4.36        4.64      0.30 o
   2   9   2       70.97       75.15      1.31 o
   3   9   2        5.99        4.28      0.25 o
   4   9   2      170.85      161.15      2.90 o
   5   9   2       31.68       35.58      0.78 o
   6   9   2       23.23       22.06      0.83 o
   7   9   2        1.55        1.55      0.43 o
   8   9   2        3.42        4.65      0.43 o
   9   9   2        8.14        9.39      0.54 o
  10   9   2       15.24       17.85      0.79 o
  -2  10   2        0.58        0.62      0.28 o
  -1  10   2        0.09        0.22      0.21 o
   0  10   2        6.15        6.87      0.39 o
   1  10   2        3.17        2.39      0.29 o
   2  10   2       26.60       28.51      0.73 o
   3  10   2        9.88       11.13      0.49 o
   4  10   2        6.62        4.30      0.57 o
   5  10   2       11.08       11.17      0.47 o
   6  10   2       43.25       49.03      1.43 o
   7  10   2        8.40        6.93      0.52 o
   8  10   2        8.83        8.77      0.58 o
   9  10   2        3.33        3.30      0.37 o
   0  11   2        7.83        7.14      0.40 o
   1  11   2        6.20        4.82      0.33 o
   2  11   2        0.97        1.27      0.24 o
   3  11   2        1.18        0.87      0.21 o
   4  11   2        3.45        3.31      0.28 o
   5  11   2        0.10        0.39      0.19 o
   6  11   2        2.32        2.11      0.39 o
   7  11   2       26.42       27.38      1.05 o
   8  11   2        2.54        2.30      0.43 o
   4  12   2        0.20        0.12      0.31 o
   5  12   2        2.53        2.67      0.25 o
  -4 -11   3        6.95        7.34      0.45 o
  -3 -11   3        0.78        1.52      0.35 o
  -2 -11   3        0.42       -0.01      0.24 o
  -1 -11   3        7.32       10.08      0.46 o
  -6 -10   3        0.60        0.52      0.30 o
  -5 -10   3        1.76        1.59      0.21 o
  -4 -10   3        2.22        2.30      0.23 o
  -3 -10   3        0.61        1.04      0.21 o
  -2 -10   3        0.39        0.26      0.19 o
  -1 -10   3       52.53       55.19      1.18 o
   0 -10   3       14.17       13.66      0.50 o
   1 -10   3        5.64        3.93      0.31 o
   2 -10   3        1.22        0.73      0.22 o
  -7  -9   3        1.66        1.40      0.47 o
  -6  -9   3        1.02        1.15      0.39 o
  -5  -9   3        0.86        1.00      0.29 o
  -4  -9   3       32.23       32.25      1.07 o
  -3  -9   3       19.22       20.45      0.52 o
  -2  -9   3      148.51      147.28      2.61 o
  -1  -9   3        7.02        8.10      0.37 o
   0  -9   3       11.68       12.75      0.58 o
   1  -9   3        5.29        4.42      0.30 o
   2  -9   3        0.04        0.41      0.22 o
   3  -9   3        0.56        0.61      0.24 o
   4  -9   3        1.50        1.59      0.20 o
  -8  -8   3        6.90        8.07      0.55 o
  -7  -8   3       11.07       12.62      0.94 o
  -6  -8   3        3.84        3.40      0.35 o
  -5  -8   3        0.00        0.08      0.22 o
  -4  -8   3       24.88       24.46      1.00 o
  -3  -8   3        0.37        0.20      0.14 o
  -2  -8   3       30.30       31.90      0.60 o
  -1  -8   3       62.47       62.50      1.01 o
   0  -8   3       11.43       12.03      0.42 o
   1  -8   3       13.15       10.39      0.45 o
   2  -8   3       87.69       93.40      1.75 o
   3  -8   3       15.33       13.87      0.52 o
   4  -8   3       12.06       14.49      0.47 o
   5  -8   3        0.17        0.55      0.32 o
  -9  -7   3        5.51        5.83      0.49 o
  -8  -7   3        0.78        0.12      0.35 o
  -7  -7   3        9.06       10.18      0.94 o
  -6  -7   3       30.98       31.92      0.81 o
  -5  -7   3      102.20      101.36      2.20 o
  -4  -7   3        1.38        1.45      0.21 o
  -3  -7   3       12.60       11.06      0.30 o
  -2  -7   3        0.12        0.13      0.09 o
  -1  -7   3        0.19        0.20      0.08 o
   0  -7   3       13.38       14.18      0.35 o
   1  -7   3        0.62        1.17      0.17 o
   2  -7   3       89.78       88.37      1.49 o
   3  -7   3       11.03        8.47      0.55 o
   4  -7   3       13.14       13.66      0.67 o
   5  -7   3        8.58        7.03      0.50 o
   6  -7   3        1.72        2.10      0.37 o
  -9  -6   3       15.39       13.50      0.69 o
  -8  -6   3        0.00       -0.23      0.27 o
  -7  -6   3        5.34        3.32      0.35 o
  -6  -6   3       92.51       98.07      1.92 o
  -5  -6   3       17.74       16.62      0.52 o
  -4  -6   3       42.31       45.90      0.75 o
  -3  -6   3      151.97      157.01      1.96 o
  -2  -6   3      137.66      137.46      1.73 o
  -1  -6   3       21.34       20.45      0.36 o
   0  -6   3       52.32       45.99      0.68 o
   1  -6   3       49.53       52.07      0.82 o
   2  -6   3       84.54       96.43      1.57 o
   3  -6   3       93.68       88.18      1.72 o
   4  -6   3        0.24        0.00      0.23 o
   5  -6   3        1.61        0.82      0.33 o
   6  -6   3       44.55       46.11      1.42 o
   7  -6   3        5.90        6.26      0.54 o
  -9  -5   3       33.02       34.97      1.18 o
  -8  -5   3        2.27        1.43      0.30 o
  -7  -5   3        3.49        3.09      0.33 o
  -6  -5   3      226.50      223.69      4.02 o
  -5  -5   3       95.96       97.62      1.58 o
  -4  -5   3       88.54       96.45      1.18 o
  -3  -5   3        5.45        8.79      0.17 o
  -2  -5   3       80.99       82.02      1.00 o
  -1  -5   3       50.83       48.95      0.68 o
   0  -5   3      380.74      430.26      5.15 o
   1  -5   3       14.03       15.44      0.30 o
   2  -5   3       57.57       54.77      0.83 o
   3  -5   3      178.85      176.93      2.70 o
   4  -5   3      163.44      160.69      3.81 o
   5  -5   3        5.77        7.48      0.49 o
   6  -5   3        3.80        4.34      0.43 o
   7  -5   3        1.46        0.90      0.32 o
   8  -5   3        8.22        9.70      0.62 o
  -9  -4   3       29.51       29.13      1.79 o
  -8  -4   3      133.76      133.49      2.57 o
  -7  -4   3        1.24        1.61      0.22 o
  -6  -4   3       17.67       17.83      0.54 o
  -5  -4   3      379.62      389.53      5.30 o
  -4  -4   3       28.58       28.51      0.46 o
  -3  -4   3      289.96      267.32      2.66 o
  -2  -4   3      611.70      651.81      6.82 o
  -1  -4   3      268.47      305.35      3.45 o
   0  -4   3      186.95      196.01      2.25 o
   1  -4   3        8.04       10.68      0.22 o
   2  -4   3      102.24       96.43      1.23 o
   3  -4   3        4.85        4.47      0.29 o
   4  -4   3       57.65       46.21      1.29 o
   5  -4   3        2.06        0.97      0.28 o
   6  -4   3       13.72       13.12      0.65 o
   7  -4   3        0.98        0.71      0.30 o
   8  -4   3        3.56        3.72      0.43 o
   9  -4   3        5.37        5.69      0.86 o
  -9  -3   3       15.22       17.26      0.82 o
  -8  -3   3        0.08        0.23      0.18 o
  -7  -3   3       51.77       48.65      1.09 o
  -6  -3   3      219.04      213.92      3.89 o
  -5  -3   3       39.23       45.94      0.84 o
  -4  -3   3      428.19      453.56      5.68 o
  -3  -3   3       50.52       70.89      0.74 o
  -2  -3   3      255.12      269.25      2.85 o
  -1  -3   3       58.83       68.66      0.78 o
   0  -3   3       98.26       86.94      1.05 o
   1  -3   3      482.02      497.95      5.57 o
   2  -3   3      417.17      393.06      4.42 o
   3  -3   3     1136.78     1111.44     12.89 o
   4  -3   3       55.20       61.90      1.61 o
   5  -3   3        4.23        4.32      0.33 o
   6  -3   3       70.63       75.02      3.90 o
   7  -3   3       93.60       92.59      1.96 o
   8  -3   3       16.28       17.79      1.05 o
   9  -3   3        1.81        1.40      0.55 o
  -9  -2   3       24.92       27.02      0.79 o
  -8  -2   3        0.01        0.02      0.16 o
  -7  -2   3        3.65        3.52      0.29 o
  -6  -2   3       24.30       22.15      0.70 o
  -5  -2   3       86.16       90.13      1.76 o
  -4  -2   3       76.35       71.78      1.18 o
  -3  -2   3      328.43      318.33      3.13 o
  -2  -2   3       83.55       77.96      0.86 o
  -1  -2   3      195.20      209.08      2.22 o
   0  -2   3      261.04      251.07      2.66 o
   1  -2   3      149.91      147.16      1.69 o
   2  -2   3      158.69      163.87      1.87 o
   3  -2   3      702.66      837.48     11.40 o
   4  -2   3        8.80       13.43      0.65 o
   5  -2   3        1.87        2.44      0.19 o
   6  -2   3       11.75       12.96      1.05 o
   7  -2   3       11.71       11.15      0.49 o
   8  -2   3       11.35       12.40      0.53 o
   9  -2   3       28.60       29.08      1.79 o
  10  -2   3        2.62        3.35      0.70 o
  -9  -1   3        2.44        3.94      0.34 o
  -8  -1   3        0.62        0.18      0.19 o
  -7  -1   3       31.09       28.94      0.78 o
  -6  -1   3      244.13      226.82      4.12 o
  -5  -1   3       57.65       52.61      1.12 o
  -4  -1   3       73.68       74.56      1.47 o
  -3  -1   3      304.68      320.54      4.73 o
  -2  -1   3      310.44      332.43      3.37 o
  -1  -1   3      120.07      136.44      1.46 o
   0  -1   3        0.49        0.75      0.03 o
   1  -1   3      316.32      338.44      3.36 o
   2  -1   3      162.12      158.25      1.67 o
   3  -1   3      192.86      200.41      3.08 o
   4  -1   3      168.68      180.51      3.31 o
   5  -1   3        0.14        0.11      0.14 o
   6  -1   3        6.20        2.88      0.26 o
   7  -1   3      159.46      164.71      3.89 o
   8  -1   3      458.69      453.45      9.19 o
   9  -1   3        0.05        0.26      0.23 o
  10  -1   3        7.60        7.79      0.86 o
  -9   0   3        0.00       -0.13      0.22 o
  -8   0   3       32.64       32.51      0.90 o
  -7   0   3       15.49       13.37      0.51 o
  -6   0   3       11.46        9.12      0.40 o
  -5   0   3      187.57      165.68      3.12 o
  -4   0   3       13.74       14.21      0.35 o
  -3   0   3      271.08      268.69      3.99 o
  -2   0   3      247.65      238.67      2.81 o
  -1   0   3       72.76       75.02      0.83 o
   0   0   3       21.34       21.11      0.30 o
   1   0   3      877.72      877.65      9.01 o
   2   0   3        0.59        0.15      0.03 o
   3   0   3     1436.59     1480.55     26.44 o
   4   0   3      388.02      393.29      4.89 o
   5   0   3       38.98       36.19      0.71 o
   6   0   3      155.55      153.05      2.84 o
   7   0   3      514.57      508.08     11.21 o
   8   0   3       36.96       37.39      0.96 o
   9   0   3       35.58       34.57      1.06 o
  10   0   3       34.96       34.54      1.72 o
  -8   1   3        0.47        0.32      0.24 o
  -7   1   3       28.81       30.43      0.85 o
  -6   1   3       28.86       27.26      0.75 o
  -5   1   3      116.66      107.34      2.10 o
  -4   1   3        0.26        0.29      0.09 o
  -3   1   3       30.58       27.40      0.43 o
  -2   1   3      154.74      142.46      1.53 o
  -1   1   3      778.49      756.68      7.43 o
   0   1   3       99.16       86.23      0.95 o
   1   1   3       60.23       59.83      0.69 o
   2   1   3        2.14        2.18      0.08 o
   3   1   3        1.45        0.93      0.07 o
   4   1   3      138.54      149.47      1.92 o
   5   1   3       91.85       92.61      1.25 o
   6   1   3       23.50       24.19      0.62 o
   7   1   3      406.81      395.96      7.04 o
   8   1   3       18.45       17.08      1.03 o
   9   1   3       64.84       67.89      1.49 o
  10   1   3        2.16        2.34      0.55 o
  11   1   3       36.02       42.57      2.03 o
  -8   2   3       17.16       17.33      0.67 o
  -7   2   3       15.63       16.17      0.60 o
  -6   2   3        0.25        1.38      0.55 o
  -5   2   3       11.89       12.25      1.21 o
  -3   2   3        1.01        0.56      0.06 o
  -2   2   3       10.31       10.25      0.17 o
  -1   2   3       28.01       38.30      0.57 o
   0   2   3     1038.71     1008.57     11.09 o
   1   2   3      772.85      740.78      7.75 o
   2   2   3      805.34      814.45      7.95 o
   3   2   3       25.27       26.29      0.44 o
   4   2   3      125.68      140.99      1.82 o
   5   2   3        6.57        7.71      0.37 o
   6   2   3        2.06        2.51      0.24 o
   7   2   3       26.54       26.10      0.70 o
   8   2   3       24.19       26.58      0.62 o
   9   2   3       24.53       21.35      0.56 o
  10   2   3        0.09        0.23      0.24 o
  11   2   3        6.99       10.36      0.93 o
  -8   3   3        7.67        7.31      0.50 o
  -7   3   3        1.95        1.52      0.30 o
  -6   3   3        0.05       -0.24      0.24 o
  -5   3   3        3.62        4.13      0.41 o
  -4   3   3      113.76      116.22      1.99 o
  -3   3   3      107.46      105.80      1.16 o
  -2   3   3      170.00      169.74      2.09 o
  -1   3   3        2.42        1.50      0.08 o
   0   3   3      969.33      984.87     10.98 o
   1   3   3      770.51      770.43      8.06 o
   2   3   3      260.28      286.79      3.04 o
   3   3   3       21.99       26.86      0.42 o
   4   3   3       31.23       31.28      0.48 o
   5   3   3       67.74       68.59      0.95 o
   6   3   3        0.69        0.61      0.11 o
   7   3   3        0.76        1.79      0.17 o
   8   3   3      138.29      132.44      2.19 o
   9   3   3        2.07        1.33      0.20 o
  10   3   3        1.64        2.54      0.27 o
  11   3   3        8.75       11.22      0.94 o
  -7   4   3        3.54        3.51      0.70 o
  -6   4   3        0.02       -0.05      0.32 o
  -5   4   3        9.52        9.33      0.58 o
  -4   4   3        6.44        4.54      0.31 o
  -3   4   3       16.99       14.21      0.46 o
  -2   4   3       38.95       36.46      0.51 o
  -1   4   3      130.83      134.75      1.61 o
   0   4   3       80.25       74.10      1.01 o
   1   4   3     1119.92     1141.28     11.91 o
   2   4   3     4004.38     4166.61     71.76 o
   3   4   3      938.82     1006.26     13.22 o
   4   4   3       34.38       26.65      0.48 o
   5   4   3        5.21        4.83      0.20 o
   6   4   3      138.40      145.41      2.35 o
   7   4   3       35.64       38.99      0.58 o
   8   4   3        1.43        1.73      0.12 o
   9   4   3       27.09       25.79      0.73 o
  10   4   3       15.06       16.07      0.72 o
  -6   5   3        4.61        3.90      0.70 o
  -5   5   3        6.26        7.32      0.78 o
  -4   5   3       15.93       12.06      0.50 o
  -3   5   3       80.76       82.53      1.25 o
  -2   5   3       77.80       80.13      1.09 o
  -1   5   3      268.38      248.81      3.06 o
   0   5   3       53.16       50.03      0.77 o
   1   5   3     1426.99     1455.81     18.63 o
   2   5   3      333.58      359.69      4.33 o
   3   5   3        0.00        0.57      0.10 o
   4   5   3      218.31      250.57      4.01 o
   5   5   3       24.77       27.80      0.56 o
   6   5   3       63.69       61.42      1.30 o
   7   5   3        1.92        2.16      0.17 o
   8   5   3        3.12        3.77      0.20 o
   9   5   3        2.32        2.19      0.14 o
  10   5   3        3.61        4.51      0.51 o
  11   5   3       15.54       19.72      0.78 o
  -6   6   3       27.51       28.69      1.56 o
  -5   6   3        1.20        0.47      0.47 o
  -4   6   3       15.48       15.51      1.01 o
  -3   6   3       79.64       73.10      1.25 o
  -2   6   3        3.34        2.57      0.18 o
  -1   6   3      288.50      279.78      3.73 o
   0   6   3      122.16      118.72      1.67 o
   1   6   3      239.75      240.95      3.21 o
   2   6   3       72.17       74.57      1.07 o
   3   6   3        0.23        1.42      0.13 o
   4   6   3      156.72      168.39      2.02 o
   5   6   3      346.81      359.01      7.98 o
   6   6   3       44.67       45.64      1.30 o
   7   6   3        2.42        3.29      0.43 o
   8   6   3       31.18       31.46      0.81 o
   9   6   3        5.62        5.53      0.29 o
  10   6   3       28.88       33.69      0.99 o
  11   6   3        0.59        0.70      0.23 o
  -5   7   3        1.51        0.86      0.55 o
  -4   7   3        5.96        7.32      0.78 o
  -3   7   3        7.42        8.81      0.39 o
  -2   7   3      154.03      160.21      2.23 o
  -1   7   3      125.20      118.83      1.70 o
   0   7   3      230.10      217.77      2.96 o
   1   7   3      125.55      117.60      1.67 o
   2   7   3        5.16        4.20      0.18 o
   3   7   3      153.47      157.98      2.43 o
   4   7   3       10.18        8.89      0.28 o
   5   7   3       16.49       17.17      0.66 o
   6   7   3        7.62        8.93      0.50 o
   7   7   3      106.37       95.55      1.93 o
   8   7   3       90.13       94.06      1.93 o
   9   7   3        5.86        6.53      0.34 o
  10   7   3       13.78       12.33      0.58 o
  11   7   3        4.59        4.53      0.66 o
  -4   8   3        2.04        2.34      0.62 o
  -3   8   3       17.85       22.69      0.75 o
  -2   8   3       13.75       16.45      0.58 o
  -1   8   3        0.04       -0.12      0.12 o
   0   8   3       45.50       45.90      0.79 o
   1   8   3       25.53       26.25      0.68 o
   2   8   3      192.49      193.34      2.98 o
   3   8   3        3.08        4.91      0.28 o
   4   8   3        8.96        9.51      0.35 o
   5   8   3       11.16        8.94      0.50 o
   6   8   3        0.41        0.08      0.22 o
   7   8   3        0.80        1.53      0.24 o
   8   8   3       43.88       43.09      1.36 o
   9   8   3        0.46        0.51      0.24 o
  10   8   3       16.61       16.23      0.69 o
  -3   9   3       10.77       14.28      0.74 o
  -2   9   3       21.64       25.75      0.72 o
  -1   9   3        7.03        6.46      0.34 o
   0   9   3        6.92        6.96      0.36 o
   1   9   3        0.23        0.26      0.23 o
   2   9   3        0.28        0.29      0.62 o
   3   9   3       36.14       38.42      0.87 o
   4   9   3        0.04       -0.08      0.31 o
   5   9   3        5.18        3.49      0.30 o
   6   9   3       20.49       18.02      0.74 o
   7   9   3        7.61        7.54      0.52 o
   8   9   3        0.04       -0.05      0.24 o
   9   9   3       16.48       15.43      0.73 o
  10   9   3        2.97        3.38      0.39 o
  -1  10   3        0.12       -0.03      0.20 o
   0  10   3        1.50        1.47      0.22 o
   1  10   3        4.66        4.15      0.30 o
   2  10   3        2.26        3.32      0.27 o
   3  10   3        6.06        4.64      0.27 o
   4  10   3        0.00       -0.18      0.18 o
   5  10   3        0.26       -0.04      0.17 o
   6  10   3        5.78        6.22      0.82 o
   7  10   3       76.36       77.57      2.07 o
   8  10   3       24.89       26.30      0.99 o
   9  10   3        1.35        2.08      0.51 o
   1  11   3       15.37       17.60      0.64 o
   2  11   3        1.27        0.92      0.21 o
   3  11   3        6.37        6.40      0.50 o
   4  11   3        3.36        2.16      0.23 o
   5  11   3        0.96        1.04      0.19 o
   6  11   3       26.23       27.79      1.09 o
   7  11   3       11.74       11.28      0.69 o
   8  11   3        6.71        8.72      0.63 o
   4  12   3        0.84        0.70      0.31 o
   5  12   3        2.34        2.92      0.27 o
  -5 -10   4        1.31        1.65      0.21 o
  -4 -10   4        2.92        3.93      0.51 o
  -3 -10   4       14.40       15.20      0.50 o
  -2 -10   4       15.67       16.54      0.54 o
  -1 -10   4       16.28       17.90      0.58 o
   0 -10   4        2.29        1.21      0.30 o
   1 -10   4        2.85        4.00      0.31 o
  -6  -9   4        1.71        1.25      0.47 o
  -5  -9   4        4.49        4.30      0.29 o
  -4  -9   4        6.98        6.13      0.33 o
  -3  -9   4        0.32        0.55      0.22 o
  -2  -9   4       41.80       41.64      0.94 o
  -1  -9   4       51.76       52.07      1.09 o
   0  -9   4        5.41        7.26      0.37 o
   1  -9   4        4.53        3.77      0.28 o
   2  -9   4       12.45       11.43      0.62 o
   3  -9   4        4.65        5.06      0.37 o
  -7  -8   4        5.03        6.02      0.50 o
  -6  -8   4        2.39        1.71      0.47 o
  -5  -8   4        3.33        3.45      0.35 o
  -4  -8   4       14.21       15.04      0.45 o
  -3  -8   4       43.37       40.64      0.72 o
  -2  -8   4       11.65       10.46      0.36 o
  -1  -8   4       53.35       48.80      0.92 o
   0  -8   4       37.04       37.12      0.85 o
   1  -8   4      179.54      173.49      3.05 o
   2  -8   4       90.77       90.75      1.86 o
   3  -8   4        3.14        4.99      0.35 o
   4  -8   4        2.36        2.34      0.23 o
   5  -8   4        2.64        3.29      0.66 o
  -8  -7   4        0.01       -0.08      0.28 o
  -7  -7   4        0.84        0.83      0.31 o
  -6  -7   4        1.05        0.78      0.28 o
  -5  -7   4       24.77       27.63      0.74 o
  -4  -7   4       10.48        9.73      0.76 o
  -3  -7   4      119.40      117.65      1.69 o
  -2  -7   4      111.66      105.89      1.54 o
  -1  -7   4        1.43        1.67      0.13 o
   0  -7   4        5.43        4.12      0.40 o
   1  -7   4      104.60      102.56      1.49 o
   2  -7   4        2.15        3.18      0.24 o
   3  -7   4        0.25        0.33      0.23 o
   4  -7   4        0.06       -0.03      0.16 o
   5  -7   4        1.89        2.01      0.37 o
   6  -7   4        1.40        1.59      0.37 o
  -8  -6   4        4.87        3.66      0.41 o
  -7  -6   4        5.77        5.88      0.55 o
  -6  -6   4        1.91        1.52      0.30 o
  -5  -6   4        0.12        0.34      0.20 o
  -4  -6   4        3.90        2.55      0.16 o
  -3  -6   4        0.02        0.09      0.08 o
  -2  -6   4        1.09        0.35      0.09 o
  -1  -6   4       25.35       23.31      0.41 o
   0  -6   4      105.70      100.35      1.32 o
   1  -6   4       77.68       77.89      1.15 o
   2  -6   4        2.63        2.11      0.33 o
   3  -6   4       35.08       29.49      1.19 o
   4  -6   4        0.07       -0.14      0.14 o
   5  -6   4       13.02       13.79      0.94 o
   6  -6   4        4.64        4.73      0.49 o
   7  -6   4        0.04        0.07      0.30 o
  -8  -5   4       63.45       61.86      2.61 o
  -7  -5   4       15.25       14.40      0.69 o
  -6  -5   4        1.22        0.58      0.28 o
  -5  -5   4       80.52       77.32      1.55 o
  -4  -5   4        4.49        3.96      0.15 o
  -3  -5   4        4.25        5.09      0.16 o
  -2  -5   4        4.03        2.76      0.12 o
  -1  -5   4       11.67        9.26      0.22 o
   0  -5   4      242.54      247.85      3.03 o
   1  -5   4      141.58      146.70      1.85 o
   2  -5   4       44.81       44.27      0.71 o
   3  -5   4       17.65       15.29      0.35 o
   4  -5   4      197.60      191.99      4.49 o
   5  -5   4       84.40       83.54      2.89 o
   6  -5   4       20.41       22.21      1.17 o
   7  -5   4       15.50       18.58      0.82 o
   8  -5   4        6.99       10.11      0.97 o
  -9  -4   4       34.43       34.10      1.24 o
  -8  -4   4        0.29       -0.22      0.22 o
  -7  -4   4       31.15       33.34      0.88 o
  -6  -4   4       14.35       13.02      0.63 o
  -5  -4   4       27.95       25.33      1.03 o
  -4  -4   4      148.49      144.81      1.83 o
  -3  -4   4       26.97       29.18      0.39 o
  -2  -4   4      119.07      117.47      1.31 o
  -1  -4   4        2.80        2.42      0.09 o
   0  -4   4        1.11        0.38      0.08 o
   1  -4   4      196.78      181.08      2.23 o
   2  -4   4        5.45        4.89      0.15 o
   3  -4   4       73.56       71.29      1.05 o
   4  -4   4        7.38       11.15      1.17 o
   5  -4   4       62.66       61.48      1.76 o
   6  -4   4       35.74       33.30      1.40 o
   7  -4   4        1.42        1.25      0.39 o
   8  -4   4        5.96        6.21      0.50 o
   9  -4   4        3.17        2.76      0.45 o
  -9  -3   4       48.30       58.95      1.38 o
  -8  -3   4        2.28        1.27      0.25 o
  -7  -3   4       10.87        9.39      0.58 o
  -6  -3   4       96.00       89.98      2.84 o
  -5  -3   4      662.21      641.19     11.11 o
  -4  -3   4       71.03       73.47      1.10 o
  -3  -3   4       33.67       27.13      0.34 o
  -2  -3   4       20.88       18.06      0.27 o
  -1  -3   4      113.21      127.84      1.40 o
   0  -3   4        7.80        7.80      0.16 o
   1  -3   4        2.49        0.58      0.08 o
   2  -3   4       20.42       25.38      0.40 o
   3  -3   4      123.66      138.56      1.69 o
   4  -3   4        2.89        1.69      0.18 o
   5  -3   4       41.79       43.44      1.25 o
   6  -3   4        0.37        0.51      0.31 o
   7  -3   4        0.38        1.25      0.39 o
   8  -3   4       11.19       12.09      0.65 o
   9  -3   4        0.42        0.82      0.32 o
  -9  -2   4        6.54        6.81      0.45 o
  -8  -2   4       21.26       19.51      0.66 o
  -7  -2   4       21.55       20.60      0.66 o
  -6  -2   4       11.01        9.75      0.42 o
  -5  -2   4      103.11      102.55      2.22 o
  -4  -2   4        0.20        0.64      0.16 o
  -3  -2   4       79.60       86.81      1.01 o
  -2  -2   4      261.62      297.54      3.15 o
  -1  -2   4        0.27        0.09      0.06 o
   0  -2   4       16.13       19.15      0.27 o
   1  -2   4      205.40      212.58      2.27 o
   2  -2   4       10.94       20.18      0.31 o
   3  -2   4       90.18      116.22      1.33 o
   4  -2   4       18.22       19.97      0.44 o
   5  -2   4      150.75      169.32      3.13 o
   6  -2   4      162.11      165.88      3.99 o
   7  -2   4        1.61        1.66      0.31 o
   8  -2   4       86.64       95.01      3.20 o
   9  -2   4        0.12        0.06      0.30 o
  10  -2   4        2.26        2.49      0.62 o
  -8  -1   4       17.27       19.67      0.69 o
  -7  -1   4        1.72        1.58      0.25 o
  -6  -1   4        8.61        7.17      0.39 o
  -5  -1   4      212.69      196.13      3.60 o
  -4  -1   4       79.08       72.11      1.47 o
  -3  -1   4      246.13      264.01      3.47 o
  -2  -1   4       62.37       69.01      0.81 o
  -1  -1   4     1852.19     1913.87     19.97 o
   0  -1   4       12.28       16.25      0.23 o
   1  -1   4      904.10      932.60      9.73 o
   2  -1   4      423.49      455.23      4.79 o
   3  -1   4       21.63       26.07      0.40 o
   4  -1   4        7.00       12.07      0.33 o
   5  -1   4       23.43       20.29      0.45 o
   6  -1   4      158.76      154.37      2.90 o
   7  -1   4      246.70      252.66      5.80 o
   8  -1   4       11.94       10.73      0.62 o
   9  -1   4       36.83       37.41      2.26 o
  10  -1   4       24.56       25.02      0.95 o
  -8   0   4        0.70        1.22      0.27 o
  -7   0   4        0.05       -0.18      0.18 o
  -6   0   4        3.79        3.31      0.28 o
  -5   0   4      116.43      108.75      2.15 o
  -4   0   4      117.02      107.24      2.09 o
  -3   0   4       53.61       48.13      0.64 o
  -2   0   4        1.14        0.68      0.13 o
  -1   0   4      131.94      140.90      1.43 o
   0   0   4       57.44       47.37      0.64 o
   1   0   4        5.02        8.03      0.13 o
   2   0   4        2.25        2.86      0.07 o
   3   0   4      304.25      346.05      5.20 o
   4   0   4     2080.67     2191.98     45.79 o
   5   0   4       88.86       88.94      1.31 o
   6   0   4      101.94      103.25      1.98 o
   7   0   4       23.24       23.08      0.60 o
   8   0   4       19.14       18.76      0.75 o
   9   0   4       44.20       50.45      1.26 o
  10   0   4        3.56        3.29      0.41 o
  11   0   4       32.49       37.89      1.95 o
  -8   1   4        0.05       -0.22      0.24 o
  -7   1   4       30.34       31.04      0.91 o
  -6   1   4       40.55       36.36      0.96 o
  -5   1   4       87.46       85.06      1.75 o
  -4   1   4        1.72        1.36      0.19 o
  -3   1   4      200.22      208.84      2.22 o
  -2   1   4        3.24        1.56      0.08 o
  -1   1   4       11.22        9.38      0.13 o
   0   1   4      260.03      245.45      2.61 o
   1   1   4      172.54      165.54      1.79 o
   2   1   4      297.23      305.29      3.28 o
   3   1   4      608.98      636.13      7.27 o
   4   1   4       65.89       79.54      1.21 o
   5   1   4        2.92        2.28      0.13 o
   6   1   4       61.18       74.18      1.13 o
   7   1   4       22.45       21.57      0.49 o
   8   1   4      176.43      166.41      3.16 o
   9   1   4       16.85       15.69      0.65 o
  10   1   4       24.78       25.62      0.93 o
  11   1   4        0.13       -0.39      0.47 o
  -8   2   4       12.85       14.63      0.66 o
  -7   2   4        0.61        0.06      0.24 o
  -6   2   4        2.30        2.35      0.29 o
  -5   2   4        0.03       -0.11      0.19 o
  -4   2   4       49.66       42.83      1.07 o
  -3   2   4      119.34      115.72      1.39 o
  -2   2   4      196.86      202.90      2.19 o
  -1   2   4      108.56      105.18      1.17 o
   0   2   4       22.66       20.53      0.29 o
   1   2   4       88.17       87.27      0.98 o
   2   2   4      201.38      201.14      2.04 o
   3   2   4      141.44      148.34      1.89 o
   4   2   4       23.23       19.10      0.34 o
   5   2   4      210.40      230.24      3.18 o
   6   2   4      756.67      733.39      9.78 o
   7   2   4      118.14      112.44      2.21 o
   8   2   4       10.09       10.22      0.45 o
   9   2   4       11.06       11.30      0.45 o
  10   2   4        0.37        0.08      0.24 o
  11   2   4        1.46        3.58      0.62 o
  -7   3   4       23.58       26.14      0.88 o
  -6   3   4       13.05       16.12      0.93 o
  -5   3   4        1.30        0.72      0.24 o
  -4   3   4       37.92       35.72      0.94 o
  -3   3   4       15.02       14.31      0.30 o
  -2   3   4        9.34        9.47      0.29 o
  -1   3   4      132.91      128.89      1.44 o
   0   3   4       91.26       92.74      1.05 o
   1   3   4      292.42      306.63      3.26 o
   2   3   4      427.22      456.02      4.80 o
   3   3   4       79.99       76.40      0.80 o
   4   3   4       12.45        8.31      0.39 o
   5   3   4        0.05        0.08      0.09 o
   6   3   4       10.30       11.22      0.44 o
   7   3   4       24.48       18.73      1.01 o
   8   3   4       44.38       43.90      1.08 o
   9   3   4      105.20       98.82      1.74 o
  10   3   4       70.85       70.75      1.34 o
  11   3   4        0.33        0.36      0.22 o
  -7   4   4        8.00        9.67      0.57 o
  -6   4   4        4.09        4.27      0.42 o
  -5   4   4       10.93       11.84      0.55 o
  -4   4   4        7.67        8.58      0.45 o
  -3   4   4       61.48       58.80      0.97 o
  -2   4   4        3.13        2.76      0.17 o
  -1   4   4       14.73       14.96      0.27 o
   0   4   4      421.26      425.85      4.52 o
   1   4   4      748.65      775.55      8.14 o
   2   4   4        4.60        0.91      0.11 o
   3   4   4      157.02      168.00      1.79 o
   4   4   4      190.11      189.94      3.07 o
   5   4   4      110.16      103.06      1.52 o
   6   4   4        9.41        8.83      0.27 o
   7   4   4       55.73       55.41      1.02 o
   8   4   4        1.07        0.26      0.10 o
   9   4   4        4.90        6.98      0.39 o
  10   4   4       22.40       22.85      0.62 o
  11   4   4        1.04        0.98      0.30 o
  -6   5   4       30.25       29.67      1.60 o
  -5   5   4       48.35       51.85      2.53 o
  -4   5   4        0.24        0.55      0.33 o
  -3   5   4      138.26      126.38      5.43 o
  -2   5   4       21.48       21.28      0.40 o
  -1   5   4        2.54        6.47      0.47 o
   0   5   4       14.87       13.66      0.28 o
   1   5   4      842.43      812.66      8.98 o
   2   5   4       11.25       13.38      0.41 o
   3   5   4      604.85      615.91      7.93 o
   4   5   4        6.03        5.02      0.13 o
   5   5   4      334.25      358.51      5.47 o
   6   5   4        9.06        8.55      0.48 o
   7   5   4       24.37       27.28      0.60 o
   8   5   4       17.34       15.33      0.70 o
   9   5   4        0.32        0.26      0.13 o
  10   5   4        0.92        0.72      0.35 o
  11   5   4        6.33        6.86      0.55 o
  -5   6   4       14.65       16.83      1.17 o
  -4   6   4       38.07       32.91      1.56 o
  -3   6   4        3.51        3.43      0.24 o
  -2   6   4      128.55      124.80      1.76 o
  -1   6   4       90.59       89.61      1.32 o
   0   6   4      175.88      176.75      2.41 o
   1   6   4        6.14        7.21      0.32 o
   2   6   4       28.56       34.27      0.53 o
   3   6   4       61.91       56.15      0.78 o
   4   6   4      102.77      114.25      1.41 o
   5   6   4      279.21      272.25      4.82 o
   6   6   4        4.26        2.80      0.47 o
   7   6   4        0.01        0.00      0.27 o
   8   6   4        9.29        7.69      0.50 o
   9   6   4        0.42        1.09      0.79 o
  10   6   4        7.08        5.01      0.47 o
  11   6   4        3.44        4.05      0.70 o
  -4   7   4        6.19        7.01      0.78 o
  -3   7   4        7.02        8.76      0.45 o
  -2   7   4        9.89        7.58      0.28 o
  -1   7   4       48.47       52.94      0.88 o
   0   7   4      216.85      218.09      2.97 o
   1   7   4       79.31       76.68      1.55 o
   2   7   4        0.44        0.34      0.12 o
   3   7   4       85.88       90.79      1.31 o
   4   7   4       84.48       81.90      1.58 o
   5   7   4      115.40      112.20      2.78 o
   6   7   4       17.58       17.76      0.74 o
   7   7   4        0.00       -0.16      0.27 o
   8   7   4       76.79       74.22      2.04 o
   9   7   4        0.66        0.28      0.20 o
  10   7   4       46.22       47.52      1.33 o
  11   7   4       12.00       12.77      0.94 o
  -3   8   4        3.87        4.04      0.43 o
  -2   8   4       13.51       16.33      0.74 o
  -1   8   4        1.73        1.48      0.17 o
   0   8   4       14.96       13.13      0.35 o
   1   8   4       30.27       33.15      0.62 o
   2   8   4        3.75        4.06      0.57 o
   3   8   4        0.02       -0.15      0.22 o
   4   8   4       19.08       20.97      0.62 o
   5   8   4       37.04       33.98      0.75 o
   6   8   4       13.36       12.74      0.61 o
   7   8   4        7.73        5.84      0.62 o
   8   8   4       23.35       23.52      2.07 o
   9   8   4        7.00        7.10      0.46 o
  10   8   4       17.61       19.67      0.76 o
  11   8   4        1.61        1.72      0.43 o
  -2   9   4        5.59        6.77      0.47 o
  -1   9   4       12.83       12.95      0.41 o
   0   9   4        4.23        2.52      0.24 o
   1   9   4        0.01       -0.10      0.16 o
   2   9   4        7.37        5.76      0.31 o
   3   9   4        0.00       -0.15      0.15 o
   4   9   4        8.16        9.90      0.45 o
   5   9   4        4.08        4.71      0.28 o
   6   9   4        9.48        9.19      0.78 o
   7   9   4        0.63       -0.08      0.39 o
   8   9   4        3.24        2.32      0.35 o
   9   9   4       19.55       18.58      1.21 o
  10   9   4        0.78        0.34      0.26 o
  -1  10   4        2.34        2.27      0.27 o
   0  10   4        4.02        3.92      0.30 o
   1  10   4        0.56        1.06      0.21 o
   2  10   4        2.20        2.42      0.25 o
   3  10   4        0.51        0.60      0.18 o
   4  10   4        0.97        0.13      0.19 o
   5  10   4        8.58        9.00      0.40 o
   6  10   4        4.04        4.29      0.44 o
   7  10   4        0.00       -0.51      0.51 o
   8  10   4       32.78       33.97      1.15 o
   9  10   4       15.31       17.27      0.79 o
   1  11   4        1.03        1.19      0.34 o
   2  11   4        1.06        0.75      0.22 o
   3  11   4        0.06       -0.17      0.17 o
   4  11   4        7.31        6.67      0.38 o
   5  11   4        6.69        7.96      0.36 o
   6  11   4       16.07       16.09      1.13 o
   7  11   4       11.27       11.83      0.69 o
   8  11   4        0.62        0.74      0.35 o
  -3 -10   5       22.22       24.36      0.84 o
  -2 -10   5        2.00        3.40      0.28 o
  -1 -10   5        1.40        0.88      0.25 o
   0 -10   5        0.94        1.67      0.25 o
  -5  -9   5        6.37        8.26      0.86 o
  -4  -9   5        0.44        0.40      0.20 o
  -3  -9   5        0.16        0.04      0.16 o
  -2  -9   5        1.95        2.11      0.22 o
  -1  -9   5        2.33        1.84      0.24 o
   0  -9   5        6.38        5.42      0.31 o
   1  -9   5        0.09       -0.10      0.17 o
   2  -9   5       12.62       13.01      0.47 o
   3  -9   5        4.19        5.04      0.55 o
  -6  -8   5        0.19       -0.04      0.28 o
  -5  -8   5        6.66        7.87      0.78 o
  -4  -8   5        1.24        1.52      0.18 o
  -3  -8   5       31.96       35.14      0.71 o
  -2  -8   5       23.75       25.66      0.55 o
  -1  -8   5       14.36       15.44      0.57 o
   0  -8   5        0.03       -0.07      0.15 o
   1  -8   5       96.38       97.14      1.58 o
   2  -8   5        0.04        0.07      0.16 o
   3  -8   5        0.31       -0.09      0.19 o
   4  -8   5        3.36        4.81      0.35 o
  -7  -7   5        0.30        0.38      0.30 o
  -6  -7   5        0.12        0.16      0.28 o
  -5  -7   5        4.14        3.47      0.39 o
  -4  -7   5        0.08        0.33      0.18 o
  -3  -7   5       23.32       26.55      0.64 o
  -2  -7   5      397.40      395.18      5.28 o
  -1  -7   5       62.25       66.03      0.95 o
   0  -7   5       32.90       31.98      0.59 o
   1  -7   5       23.79       20.30      0.45 o
   2  -7   5       36.08       42.56      0.81 o
   3  -7   5        2.68        1.95      0.62 o
   4  -7   5        9.08        9.06      0.66 o
   5  -7   5        0.00        0.16      0.39 o
   6  -7   5        2.76        2.57      0.55 o
  -8  -6   5        0.56       -0.12      0.33 o
  -7  -6   5        0.73        0.70      0.33 o
  -6  -6   5        6.83        6.78      1.01 o
  -5  -6   5        5.77        6.05      0.44 o
  -4  -6   5        7.08        6.15      0.25 o
  -3  -6   5       87.25       79.18      1.07 o
  -2  -6   5        4.16        4.25      0.17 o
  -1  -6   5        8.45        9.75      0.25 o
   0  -6   5        0.82        0.22      0.15 o
   1  -6   5        4.65        4.55      0.20 o
   2  -6   5      205.86      205.36      2.80 o
   3  -6   5       11.53       11.00      0.43 o
   4  -6   5       20.57       21.84      0.78 o
   5  -6   5        1.21        0.70      0.39 o
   6  -6   5        0.35        0.39      0.39 o
   7  -6   5        1.55        2.13      0.41 o
  -8  -5   5        3.07        2.21      0.41 o
  -7  -5   5        1.40        0.66      0.33 o
  -6  -5   5        6.45        4.69      0.51 o
  -5  -5   5       10.39        7.01      0.35 o
  -4  -5   5       14.08       11.59      0.28 o
  -3  -5   5        0.77        1.29      0.10 o
  -2  -5   5        5.27        6.36      0.17 o
  -1  -5   5        6.04        5.90      0.20 o
   0  -5   5       95.51       91.05      1.21 o
   1  -5   5        4.49        3.77      0.16 o
   2  -5   5      211.36      220.71      2.98 o
   3  -5   5        7.37        6.47      0.30 o
   4  -5   5        0.00       -0.19      0.19 o
   5  -5   5       43.21       41.88      1.72 o
   6  -5   5       15.67       16.91      1.01 o
   7  -5   5       16.46       17.69      1.09 o
   8  -5   5        9.46       12.33      0.90 o
  -8  -4   5        2.40        1.88      0.39 o
  -7  -4   5       37.68       32.38      0.89 o
  -6  -4   5       23.02       17.59      0.57 o
  -5  -4   5       31.40       35.13      1.08 o
  -4  -4   5       46.93       48.00      0.85 o
  -3  -4   5       52.00       56.28      0.72 o
  -2  -4   5       82.00       82.16      0.95 o
  -1  -4   5       25.05       27.65      0.38 o
   0  -4   5      118.82      115.62      1.47 o
   1  -4   5        6.22        3.84      0.19 o
   2  -4   5        4.63        4.54      0.28 o
   3  -4   5        5.50        4.28      0.25 o
   4  -4   5       76.23       74.35      1.25 o
   5  -4   5      100.19      110.24      2.76 o
   6  -4   5       76.97       70.80      2.58 o
   7  -4   5        1.40        1.01      0.47 o
   8  -4   5       18.91       22.29      1.17 o
  -8  -3   5       26.03       31.63      0.92 o
  -7  -3   5        0.20        0.00      0.21 o
  -6  -3   5       29.49       28.66      0.82 o
  -5  -3   5       24.28       27.80      1.13 o
  -4  -3   5       19.45       19.49      0.43 o
  -3  -3   5        1.90        1.63      0.17 o
  -2  -3   5       13.92       11.41      0.20 o
  -1  -3   5       15.23       22.41      0.32 o
   0  -3   5        6.82        8.08      0.18 o
   1  -3   5        2.95        2.01      0.10 o
   2  -3   5        2.30        4.10      0.21 o
   3  -3   5        3.27        2.20      0.12 o
   4  -3   5      106.37      113.61      2.18 o
   5  -3   5      124.55      118.69      2.33 o
   6  -3   5      324.91      330.06      7.49 o
   7  -3   5       16.37       18.39      1.01 o
   8  -3   5        1.09        0.93      0.39 o
   9  -3   5        3.91        3.75      0.45 o
  -8  -2   5        8.09        9.56      0.50 o
  -7  -2   5       12.94       11.93      0.52 o
  -6  -2   5        2.21        2.24      0.25 o
  -5  -2   5       67.59       66.51      1.43 o
  -4  -2   5       12.92       13.57      0.49 o
  -3  -2   5      140.20      139.91      1.73 o
  -2  -2   5      145.81      164.19      1.79 o
  -1  -2   5        0.24        1.01      0.06 o
   0  -2   5       52.77       61.49      0.72 o
   1  -2   5      574.50      633.54      6.64 o
   2  -2   5      336.18      356.85      4.04 o
   3  -2   5       53.47       60.43      0.94 o
   4  -2   5        0.18        0.36      0.09 o
   5  -2   5      664.54      656.17     11.45 o
   6  -2   5       38.58       40.81      1.00 o
   7  -2   5      106.44      100.00      2.59 o
   8  -2   5       15.30       13.87      0.86 o
   9  -2   5        0.34        0.08      0.39 o
  10  -2   5       11.72       13.10      0.71 o
  -8  -1   5        6.10        6.49      0.45 o
  -7  -1   5        0.00       -0.21      0.21 o
  -6  -1   5        2.98        3.18      0.53 o
  -5  -1   5       12.79       12.35      0.50 o
  -4  -1   5        0.23       -0.01      0.17 o
  -3  -1   5      202.43      204.91      2.74 o
  -2  -1   5        0.98        1.80      0.09 o
  -1  -1   5      274.98      294.79      3.14 o
   0  -1   5      172.09      190.36      2.05 o
   1  -1   5        8.75        9.88      0.18 o
   2  -1   5     1455.40     1537.13     18.39 o
   3  -1   5      713.72      811.19      9.61 o
   4  -1   5       31.48       43.69      0.90 o
   5  -1   5        1.62        0.88      0.13 o
   6  -1   5      263.83      241.57      4.41 o
   7  -1   5      121.96      126.20      3.11 o
   8  -1   5        0.14        0.06      0.26 o
   9  -1   5        8.21       10.36      0.78 o
  10  -1   5        4.55        5.39      0.49 o
  -8   0   5        0.12        0.38      0.28 o
  -7   0   5        2.50        2.61      0.33 o
  -6   0   5        0.22       -0.01      0.31 o
  -5   0   5       66.05       63.46      1.49 o
  -4   0   5      116.12      109.20      2.16 o
  -3   0   5        8.61       10.07      0.63 o
  -2   0   5      174.88      151.36      2.05 o
  -1   0   5      112.52      120.28      1.33 o
   0   0   5       13.47       14.77      0.23 o
   1   0   5      126.46      151.77      1.66 o
   2   0   5     1620.43     1745.10     19.62 o
   3   0   5      202.79      256.34      2.42 o
   4   0   5       23.72       24.92      0.43 o
   5   0   5       77.77       85.46      1.28 o
   6   0   5       45.77       50.43      0.97 o
   7   0   5        0.17       -0.14      0.20 o
   8   0   5       34.11       34.38      1.16 o
   9   0   5        0.01        0.08      0.31 o
  10   0   5        0.00        0.08      0.28 o
  11   0   5        0.78        0.95      0.32 o
  -7   1   5        3.80        4.93      0.51 o
  -6   1   5        0.12        0.64      0.25 o
  -5   1   5       15.07       13.73      0.71 o
  -4   1   5       81.50       76.50      1.62 o
  -3   1   5       10.17        8.44      0.24 o
  -2   1   5       78.30       81.37      1.01 o
  -1   1   5      213.20      218.57      2.21 o
   0   1   5       49.00       46.91      0.54 o
   1   1   5       79.32       81.51      0.92 o
   2   1   5      213.92      220.35      2.23 o
   3   1   5       62.52       70.37      0.71 o
   4   1   5      694.51      741.50     11.49 o
   5   1   5       69.53       84.69      1.16 o
   6   1   5       98.05       95.47      1.29 o
   7   1   5       83.30       86.37      1.31 o
   8   1   5      292.48      290.83      4.56 o
   9   1   5        3.74        3.53      0.55 o
  10   1   5       18.07       16.92      0.77 o
  11   1   5        0.52        0.44      0.55 o
  -7   2   5       27.76       31.48      1.56 o
  -6   2   5        1.02        0.65      0.32 o
  -5   2   5        0.07       -0.04      0.27 o
  -4   2   5        0.33        0.48      0.19 o
  -3   2   5       26.64       22.73      0.50 o
  -2   2   5      426.15      425.01      4.50 o
  -1   2   5       54.67       51.38      0.63 o
   0   2   5       78.51       79.28      0.92 o
   1   2   5       37.33       36.70      0.47 o
   2   2   5      156.86      171.03      2.03 o
   3   2   5       32.97       30.21      0.37 o
   4   2   5      118.64      102.03      1.56 o
   5   2   5        0.15        0.23      0.09 o
   6   2   5      171.92      162.06      2.09 o
   7   2   5       43.13       40.87      0.62 o
   8   2   5      247.92      245.41      4.54 o
   9   2   5       67.60       71.13      1.29 o
  10   2   5        4.37        4.19      0.33 o
  11   2   5        4.12        5.89      0.51 o
  -7   3   5        0.61        0.23      0.31 o
  -6   3   5        4.39        3.77      0.38 o
  -5   3   5       63.59       63.71      1.48 o
  -4   3   5       32.24       32.86      0.89 o
  -3   3   5        8.83        8.50      0.28 o
  -2   3   5        0.46        0.50      0.08 o
  -1   3   5      298.99      290.57      3.13 o
   0   3   5      353.78      386.41      4.35 o
   1   3   5       40.73       36.26      0.48 o
   2   3   5      128.09      128.59      1.44 o
   3   3   5       93.73       90.10      0.96 o
   4   3   5      229.77      236.91      3.29 o
   5   3   5       24.29       22.11      0.43 o
   6   3   5       28.03       25.63      0.49 o
   7   3   5       98.07      103.22      1.53 o
   8   3   5       83.32       84.42      1.48 o
   9   3   5       14.35       13.45      0.55 o
  10   3   5       43.95       42.66      1.05 o
  11   3   5        0.01        0.16      0.22 o
  -6   4   5       30.49       34.96      1.07 o
  -5   4   5       61.12       60.71      1.46 o
  -4   4   5        0.19        0.84      0.26 o
  -3   4   5       70.86       63.95      1.15 o
  -2   4   5       39.14       36.10      0.71 o
  -1   4   5        0.82        0.33      0.10 o
   0   4   5       12.75       14.06      0.25 o
   1   4   5      114.75      118.14      1.34 o
   2   4   5        0.40        0.71      0.11 o
   3   4   5       59.61       73.33      0.91 o
   4   4   5       61.16       63.38      0.95 o
   5   4   5       25.79       30.33      0.77 o
   6   4   5       26.73       23.32      0.47 o
   7   4   5        7.55        7.67      0.44 o
   8   4   5       12.91       10.29      0.37 o
   9   4   5       43.36       43.57      1.11 o
  10   4   5        6.44        6.86      0.43 o
  11   4   5        5.03        3.46      0.41 o
  -5   5   5        1.85        1.70      0.35 o
  -4   5   5      170.10      172.96      3.41 o
  -3   5   5       14.52       16.41      0.72 o
  -2   5   5        1.57        0.83      0.29 o
  -1   5   5        1.50        1.70      0.13 o
   0   5   5        4.86        3.49      0.19 o
   1   5   5      215.03      209.55      2.43 o
   2   5   5      412.20      415.96      4.66 o
   3   5   5      351.14      358.42      4.03 o
   4   5   5       60.71       60.13      0.78 o
   5   5   5      128.44      125.59      2.73 o
   6   5   5       40.85       41.61      0.93 o
   7   5   5       77.46       81.25      1.65 o
   8   5   5       89.75       89.30      2.37 o
   9   5   5        1.95        1.81      0.58 o
  10   5   5       29.16       25.91      0.78 o
  11   5   5        4.04        4.93      0.52 o
  -5   6   5        1.91        3.78      0.52 o
  -4   6   5        0.01       -0.32      0.32 o
  -3   6   5        0.23        0.31      0.17 o
  -2   6   5      101.04       97.68      1.37 o
  -1   6   5        3.13        3.32      0.25 o
   0   6   5       12.69       11.47      0.29 o
   1   6   5      251.53      242.70      2.82 o
   2   6   5      422.50      426.18      4.81 o
   3   6   5       10.60        9.16      0.24 o
   4   6   5      144.53      158.55      2.14 o
   5   6   5       35.70       39.93      0.88 o
   6   6   5       47.05       41.63      1.27 o
   7   6   5        0.16       -0.19      0.23 o
   8   6   5       29.09       32.62      1.29 o
   9   6   5       79.65       75.87      2.89 o
  10   6   5        2.61        2.85      0.55 o
  11   6   5        6.73        6.84      0.35 o
  -4   7   5       21.36       23.67      1.02 o
  -3   7   5        0.05       -0.05      0.18 o
  -2   7   5        0.36        0.95      0.28 o
  -1   7   5       22.27       21.89      0.45 o
   0   7   5       90.95       90.26      1.24 o
   1   7   5      156.35      152.24      2.13 o
   2   7   5       19.91       18.43      0.41 o
   3   7   5       26.11       26.65      0.54 o
   4   7   5       36.71       39.22      0.74 o
   5   7   5        0.47        0.31      0.22 o
   6   7   5       35.11       31.62      1.13 o
   7   7   5        5.13        4.14      0.43 o
   8   7   5       26.26       24.24      1.33 o
   9   7   5       22.62       21.44      1.25 o
  10   7   5       19.46       19.72      0.78 o
  11   7   5       17.87       19.41      0.72 o
  -3   8   5        9.67       10.04      0.46 o
  -2   8   5        6.24        5.55      1.13 o
  -1   8   5        0.04        0.23      0.16 o
   0   8   5       20.62       20.13      0.46 o
   1   8   5        2.45        2.58      0.19 o
   2   8   5      138.54      132.07      2.12 o
   3   8   5       21.35       21.24      0.51 o
   4   8   5        0.60        0.27      0.13 o
   5   8   5        3.68        2.77      0.19 o
   6   8   5      128.60      116.01      3.91 o
   7   8   5        0.72        0.00      0.39 o
   8   8   5        4.70        3.82      0.62 o
   9   8   5        3.72        3.35      0.62 o
  10   8   5       45.25       49.03      1.44 o
  11   8   5        1.88        1.72      0.34 o
  -2   9   5        8.92        9.99      0.54 o
  -1   9   5        2.97        3.14      0.30 o
   0   9   5        2.52        2.12      0.33 o
   1   9   5        3.38        3.37      0.35 o
   2   9   5       15.65       13.56      0.48 o
   3   9   5       54.30       55.97      1.48 o
   4   9   5        4.12        4.27      0.35 o
   5   9   5       47.66       44.53      1.13 o
   6   9   5       32.59       36.10      1.72 o
   7   9   5       38.85       35.40      1.72 o
   8   9   5       26.49       26.97      1.48 o
   9   9   5        4.09        3.07      0.70 o
  10   9   5       15.21       15.32      0.86 o
   0  10   5        0.06       -0.12      0.25 o
   1  10   5        0.31        0.31      0.21 o
   2  10   5        0.84        1.63      0.24 o
   3  10   5        2.10        3.14      0.26 o
   4  10   5        0.07        0.75      0.20 o
   5  10   5        2.37        2.49      0.27 o
   6  10   5        0.75        0.93      0.39 o
   7  10   5        0.00        0.70      0.47 o
   8  10   5        2.25        1.78      0.62 o
   9  10   5        0.97        1.32      0.35 o
   2  11   5        4.73        3.82      0.32 o
   3  11   5        2.88        4.15      0.32 o
   4  11   5        1.83        3.85      0.33 o
   5  11   5        1.90        1.78      0.27 o
   6  11   5        6.66        5.84      0.78 o
   7  11   5        8.98        9.69      0.74 o
   8  11   5        3.25        3.93      0.49 o
  -4  -9   6        9.11       11.07      0.53 o
  -3  -9   6        0.03        0.08      0.27 o
  -2  -9   6        0.07        0.29      0.19 o
  -1  -9   6        9.20       10.21      0.48 o
   0  -9   6        2.30        2.41      0.24 o
   1  -9   6        0.34        0.36      0.19 o
   2  -9   6       11.39       16.38      0.55 o
  -5  -8   6        1.38        1.64      0.55 o
  -4  -8   6       23.59       26.05      0.80 o
  -3  -8   6        2.12        1.79      0.22 o
  -2  -8   6       26.70       27.00      0.67 o
  -1  -8   6        0.42        0.37      0.16 o
   0  -8   6        3.15        4.02      0.28 o
   1  -8   6        4.98        5.71      0.31 o
   2  -8   6        2.90        2.28      0.21 o
   3  -8   6        2.28        1.62      0.26 o
   4  -8   6        0.40        0.34      0.27 o
  -6  -7   6        0.02       -0.11      0.31 o
  -5  -7   6        1.04        0.78      0.30 o
  -4  -7   6        0.30        0.28      0.18 o
  -3  -7   6       27.58       23.61      0.63 o
  -2  -7   6       71.72       73.02      1.25 o
  -1  -7   6       71.71       78.60      1.33 o
   0  -7   6       89.30       94.94      1.41 o
   1  -7   6        3.50        3.27      0.21 o
   2  -7   6       41.06       38.10      0.89 o
   3  -7   6        0.92        0.88      0.22 o
   4  -7   6        9.36       10.99      0.46 o
   5  -7   6        3.61        5.22      0.62 o
  -7  -6   6        2.28        2.45      0.41 o
  -6  -6   6        2.11        1.09      0.33 o
  -5  -6   6        0.03       -0.22      0.22 o
  -4  -6   6        0.97        0.95      0.18 o
  -3  -6   6       72.29       68.67      1.06 o
  -2  -6   6       31.58       34.39      0.57 o
  -1  -6   6        0.43        0.25      0.11 o
   0  -6   6       18.70       20.03      0.42 o
   1  -6   6      302.49      294.60      3.94 o
   2  -6   6       41.21       38.13      0.68 o
   3  -6   6        7.73        5.40      0.31 o
   4  -6   6       17.14       17.12      0.49 o
   5  -6   6        6.97        7.32      0.70 o
   6  -6   6        1.66        2.42      0.55 o
   7  -6   6        0.19        0.55      0.47 o
  -7  -5   6        6.55        5.01      0.82 o
  -6  -5   6        0.26       -0.16      0.31 o
  -5  -5   6        0.83        1.38      0.22 o
  -4  -5   6        2.69        2.15      0.24 o
  -3  -5   6        5.04        5.29      0.20 o
  -2  -5   6       51.78       51.37      0.70 o
  -1  -5   6       37.35       40.19      0.58 o
   0  -5   6      229.41      220.44      2.74 o
   1  -5   6       19.21       17.14      0.38 o
   2  -5   6        0.72        0.29      0.19 o
   3  -5   6      102.01      104.42      1.53 o
   4  -5   6       19.83       20.46      0.54 o
   5  -5   6        2.70        3.21      0.43 o
   6  -5   6        3.64        1.95      0.47 o
   7  -5   6       15.84       15.51      1.01 o
   8  -5   6        3.91        2.10      0.55 o
  -7  -4   6        2.52        1.40      0.39 o
  -6  -4   6        6.29        5.49      0.39 o
  -5  -4   6       20.25       18.31      0.61 o
  -4  -4   6        4.45        4.94      0.22 o
  -3  -4   6       16.34       15.99      0.36 o
  -2  -4   6      115.61      116.34      1.40 o
  -1  -4   6      121.49      120.35      1.36 o
   0  -4   6       31.14       30.03      0.46 o
   1  -4   6        7.20        6.28      0.21 o
   2  -4   6       56.99       57.70      0.88 o
   3  -4   6        3.40        3.01      0.17 o
   4  -4   6      201.81      191.88      2.98 o
   5  -4   6       72.33       59.50      1.55 o
   6  -4   6        0.11        0.62      0.39 o
   7  -4   6        5.84        4.67      0.62 o
   8  -4   6        1.84        1.87      0.55 o
  -7  -3   6        3.92        4.55      0.38 o
  -6  -3   6        2.34        2.69      0.28 o
  -5  -3   6       25.99       25.83      1.02 o
  -4  -3   6        0.70        1.35      0.13 o
  -3  -3   6       30.90       28.23      0.52 o
  -2  -3   6        0.84        1.28      0.12 o
  -1  -3   6      164.90      171.27      1.88 o
   0  -3   6       62.03       63.44      0.81 o
   1  -3   6        9.31       10.48      0.22 o
   2  -3   6       27.03       30.62      0.51 o
   3  -3   6      232.19      221.50      2.97 o
   4  -3   6       14.33       16.20      0.54 o
   5  -3   6       48.47       44.91      1.05 o
   6  -3   6        5.61        6.99      0.47 o
   7  -3   6       82.25       84.07      2.97 o
   8  -3   6        2.94        2.73      0.55 o
   9  -3   6        6.45        6.70      0.70 o
  -7  -2   6        3.36        3.52      0.35 o
  -6  -2   6        2.98        3.19      0.31 o
  -5  -2   6        0.25       -0.31      0.37 o
  -4  -2   6       97.02       90.81      1.51 o
  -3  -2   6        4.45        4.70      0.22 o
  -2  -2   6       15.49       16.48      0.30 o
  -1  -2   6       47.15       45.13      0.56 o
   0  -2   6       94.10      100.00      1.14 o
   1  -2   6        8.91       10.67      0.20 o
   2  -2   6      420.61      440.05      4.92 o
   3  -2   6        6.14        4.57      0.25 o
   4  -2   6       29.18       27.86      0.55 o
   5  -2   6       19.08       20.13      0.62 o
   6  -2   6       93.34       85.87      1.78 o
   7  -2   6       31.10       27.83      1.33 o
   8  -2   6        3.06        3.12      0.55 o
   9  -2   6        8.89        9.19      0.78 o
  10  -2   6        3.58        3.90      0.62 o
  -7  -1   6       27.80       29.18      0.89 o
  -6  -1   6        2.10        1.97      0.31 o
  -5  -1   6      113.98      111.22      2.26 o
  -4  -1   6      219.94      207.25      3.86 o
  -3  -1   6       78.00       77.99      1.16 o
  -2  -1   6        8.01        7.36      0.18 o
  -1  -1   6       26.88       27.31      0.37 o
   0  -1   6      439.69      443.76      4.69 o
   1  -1   6      148.25      172.12      1.89 o
   2  -1   6       37.70       39.41      0.51 o
   3  -1   6      128.62      139.35      1.60 o
   4  -1   6       82.72      105.24      1.52 o
   5  -1   6       52.37       55.55      1.20 o
   6  -1   6       59.94       57.00      1.27 o
   7  -1   6       73.38       72.26      1.58 o
   8  -1   6       19.93       17.07      0.94 o
   9  -1   6        0.39        0.93      0.39 o
  10  -1   6        1.47        1.56      0.47 o
  -7   0   6        2.15        2.01      0.32 o
  -6   0   6       58.38       54.22      1.33 o
  -5   0   6       52.85       49.61      1.22 o
  -4   0   6       26.37       25.21      0.75 o
  -3   0   6       19.72       20.57      0.47 o
  -2   0   6       52.91       54.00      0.84 o
  -1   0   6        2.67        1.39      0.14 o
   0   0   6      191.78      209.09      2.27 o
   1   0   6        1.87        2.52      0.11 o
   2   0   6       15.79       16.85      0.29 o
   3   0   6      203.57      209.88      2.22 o
   4   0   6       69.71       69.95      1.18 o
   5   0   6      100.77      106.70      2.34 o
   6   0   6       16.43       16.10      0.70 o
   7   0   6        0.63        0.85      0.22 o
   8   0   6       10.03       11.31      1.13 o
   9   0   6       18.99       21.20      1.09 o
  10   0   6        3.29        3.66      0.55 o
  11   0   6        2.05        1.92      0.37 o
  -7   1   6        1.11        1.03      0.31 o
  -6   1   6        3.66        3.27      0.35 o
  -5   1   6        8.79        9.19      0.50 o
  -4   1   6      129.15      116.42      2.35 o
  -3   1   6       40.36       37.00      0.73 o
  -2   1   6        0.05       -0.06      0.09 o
  -1   1   6      149.91      156.85      1.73 o
   0   1   6      213.78      221.50      2.26 o
   1   1   6       65.95       60.32      0.72 o
   2   1   6       46.72       42.98      0.52 o
   3   1   6       17.03       12.46      0.19 o
   4   1   6       57.87       55.32      0.89 o
   5   1   6      108.28      110.78      1.73 o
   6   1   6        9.95       10.20      0.33 o
   7   1   6        4.13        4.47      0.27 o
   8   1   6       25.72       25.94      0.64 o
   9   1   6        6.85        6.93      0.62 o
  10   1   6       46.49       49.99      2.03 o
  11   1   6        3.44        3.72      0.74 o
  -6   2   6        2.97        2.81      0.37 o
  -5   2   6        1.05        0.51      0.25 o
  -4   2   6        0.14        0.08      0.20 o
  -3   2   6        4.50        3.33      0.21 o
  -2   2   6        0.01        0.30      0.10 o
  -1   2   6        0.06        0.10      0.10 o
   0   2   6      287.94      297.20      3.20 o
   1   2   6       68.76       70.27      0.95 o
   2   2   6      254.58      269.06      2.90 o
   3   2   6       19.27       23.74      0.34 o
   4   2   6      125.78      141.86      1.87 o
   5   2   6       59.27       61.55      0.90 o
   6   2   6        6.50        6.38      0.22 o
   7   2   6       65.26       61.33      1.01 o
   8   2   6        1.97        1.80      0.21 o
   9   2   6        9.19       10.57      0.70 o
  10   2   6        0.67        0.86      0.28 o
  11   2   6       13.50       16.36      1.17 o
  -6   3   6        0.08        0.07      0.30 o
  -5   3   6        0.22        0.31      0.26 o
  -4   3   6       46.01       43.95      1.24 o
  -3   3   6        9.86        8.55      0.36 o
  -2   3   6       14.94       13.58      0.35 o
  -1   3   6       10.93        8.29      0.20 o
   0   3   6      144.88      144.62      1.63 o
   1   3   6      139.08      152.67      1.71 o
   2   3   6       22.55       24.52      0.36 o
   3   3   6       95.44       93.90      1.15 o
   4   3   6       59.29       54.32      0.71 o
   5   3   6      353.10      375.63      5.17 o
   6   3   6       23.29       23.16      0.47 o
   7   3   6        1.06        0.91      0.18 o
   8   3   6       68.10       61.76      1.19 o
   9   3   6       79.03       73.38      1.93 o
  10   3   6       15.46       13.71      0.94 o
  11   3   6        8.94        7.95      0.46 o
  -5   4   6        0.12        0.41      0.31 o
  -4   4   6       28.22       28.02      0.90 o
  -3   4   6        3.87        2.02      0.18 o
  -2   4   6       21.68       19.89      0.44 o
  -1   4   6       20.85       21.43      0.35 o
   0   4   6       30.52       33.03      0.50 o
   1   4   6       26.04       28.34      0.44 o
   2   4   6       62.21       66.26      0.86 o
   3   4   6      271.33      268.69      3.06 o
   4   4   6        3.23        1.39      0.08 o
   5   4   6      178.27      186.35      3.40 o
   6   4   6      368.88      368.95      6.56 o
   7   4   6      112.88      109.79      2.83 o
   8   4   6       97.15       99.41      2.01 o
   9   4   6      152.75      151.39      3.57 o
  10   4   6       80.14       82.72      2.18 o
  11   4   6        6.71        8.72      0.70 o
  -5   5   6        0.04        0.17      0.31 o
  -4   5   6        0.55       -0.07      0.27 o
  -3   5   6       17.52       19.73      0.52 o
  -2   5   6       17.21       18.63      0.44 o
  -1   5   6       12.23       11.75      0.34 o
   0   5   6       39.37       38.22      0.65 o
   1   5   6        0.65        0.09      0.18 o
   2   5   6       20.70       17.51      0.34 o
   3   5   6       27.83       27.33      0.50 o
   4   5   6       18.79       19.56      0.38 o
   5   5   6        0.29        0.04      0.19 o
   6   5   6       28.10       29.72      0.73 o
   7   5   6        6.78        7.43      0.54 o
   8   5   6       25.14       24.65      0.79 o
   9   5   6      248.50      243.80      7.68 o
  10   5   6       46.00       48.58      1.52 o
  11   5   6       38.23       43.24      1.43 o
  -4   6   6        0.70        0.96      0.35 o
  -3   6   6        4.85        5.43      0.29 o
  -2   6   6        3.19        3.29      0.22 o
  -1   6   6        8.82        8.16      0.27 o
   0   6   6        0.45        0.35      0.17 o
   1   6   6      154.07      150.79      2.18 o
   2   6   6       11.24       13.57      0.41 o
   3   6   6       29.02       29.23      0.52 o
   4   6   6       24.10       22.52      0.42 o
   5   6   6      112.43      111.42      2.99 o
   6   6   6        6.78        8.10      0.55 o
   7   6   6       39.54       36.74      1.21 o
   8   6   6      253.57      250.96      7.69 o
   9   6   6       19.54       20.26      1.33 o
  10   6   6       30.10       33.60      1.72 o
  11   6   6        7.93        6.07      0.41 o
  -3   7   6        5.53        6.67      0.36 o
  -2   7   6        4.19        4.14      0.29 o
  -1   7   6       18.81       17.83      0.50 o
   0   7   6        1.40        1.35      0.16 o
   1   7   6       46.61       46.73      0.79 o
   2   7   6       31.02       31.10      0.58 o
   3   7   6       17.47       20.67      0.43 o
   4   7   6        6.71        5.41      0.21 o
   5   7   6        1.79        1.83      0.14 o
   6   7   6        0.12       -0.19      0.22 o
   7   7   6        1.58        1.17      0.47 o
   8   7   6       16.99       15.67      1.09 o
   9   7   6        1.04        1.17      0.55 o
  10   7   6       55.20       51.95      2.34 o
  11   7   6        1.61        1.77      0.34 o
  -2   8   6        2.55        4.40      0.43 o
  -1   8   6        0.84        1.09      0.22 o
   0   8   6        0.33        0.28      0.16 o
   1   8   6        0.25        0.49      0.16 o
   2   8   6        2.56        3.00      0.21 o
   3   8   6       11.88       12.96      0.40 o
   4   8   6        6.76        6.06      0.41 o
   5   8   6      131.67      112.27      3.13 o
   6   8   6        3.69        3.27      0.55 o
   7   8   6       11.14        9.66      0.86 o
   8   8   6        0.27        0.31      0.39 o
   9   8   6       19.25       19.02      1.25 o
  10   8   6       10.22        9.97      1.01 o
  11   8   6        4.11        4.30      0.51 o
  -1   9   6       11.82       14.87      0.54 o
   0   9   6        8.26       10.88      0.78 o
   1   9   6        3.80        2.90      0.27 o
   2   9   6       10.57       10.78      0.43 o
   3   9   6       42.91       44.53      1.86 o
   4   9   6        3.79        5.58      0.55 o
   5   9   6       31.27       33.92      0.97 o
   6   9   6       22.89       16.99      1.09 o
   7   9   6        4.80        4.75      0.70 o
   8   9   6       13.35       11.77      1.01 o
   9   9   6       15.02       17.53      1.25 o
  10   9   6       21.08       21.82      1.48 o
   1  10   6        0.89        1.63      0.25 o
   2  10   6       29.08       29.34      0.79 o
   3  10   6        0.67        0.67      0.21 o
   4  10   6        0.49        1.01      0.31 o
   5  10   6        0.25        0.57      0.21 o
   6  10   6        1.00        1.64      0.47 o
   7  10   6        1.80        2.42      0.55 o
   8  10   6        1.56        0.78      0.55 o
   9  10   6       13.84       14.81      1.17 o
   3  11   6        8.54       11.97      0.70 o
   4  11   6        1.51        2.31      0.32 o
   5  11   6        0.01        0.12      0.20 o
   6  11   6        0.50        1.09      0.47 o
   7  11   6        0.57        0.23      0.47 o
  -2  -9   7        0.98        0.98      0.21 o
  -1  -9   7        1.63        1.57      0.33 o
   0  -9   7        1.84        2.21      0.25 o
   1  -9   7        0.15       -0.04      0.19 o
  -4  -8   7        0.65        1.08      0.43 o
  -3  -8   7       16.28       19.17      0.86 o
  -2  -8   7        2.57        3.10      0.47 o
  -1  -8   7        0.98        0.85      0.19 o
   0  -8   7        3.72        3.56      0.28 o
   1  -8   7        0.32        0.42      0.21 o
   2  -8   7        0.21        0.66      0.17 o
   3  -8   7        0.25        0.53      0.26 o
  -5  -7   7        5.58        7.36      0.60 o
  -4  -7   7        5.62        5.70      0.35 o
  -3  -7   7        0.00        0.03      0.20 o
  -2  -7   7       13.12       13.26      0.46 o
  -1  -7   7        4.53        4.98      0.28 o
   0  -7   7       15.51       13.96      0.47 o
   1  -7   7        6.05        7.10      0.28 o
   2  -7   7        1.20        0.51      0.16 o
   3  -7   7        0.61        0.26      0.24 o
   4  -7   7        0.61        1.94      0.30 o
   5  -7   7        1.34        0.86      0.55 o
  -6  -6   7        0.28        1.40      0.41 o
  -5  -6   7        7.01        6.90      0.58 o
  -4  -6   7        0.09        0.33      0.18 o
  -3  -6   7        0.45        0.43      0.18 o
  -2  -6   7       14.91       13.84      0.34 o
  -1  -6   7        3.32        4.04      0.22 o
   0  -6   7       41.91       48.45      0.81 o
   1  -6   7       24.00       21.31      0.46 o
   2  -6   7       38.03       36.24      0.96 o
   3  -6   7       17.85       18.25      0.56 o
   4  -6   7        0.55        0.85      0.20 o
   5  -6   7        5.63        6.78      0.70 o
   6  -6   7        0.11        0.23      0.47 o
  -6  -5   7       10.32        9.15      2.06 o
  -5  -5   7        0.43        0.23      0.28 o
  -4  -5   7        4.84        6.58      0.27 o
  -3  -5   7        4.48        3.22      0.21 o
  -2  -5   7       41.60       35.13      0.57 o
  -1  -5   7        0.02       -0.10      0.10 o
   0  -5   7       66.49       62.25      0.96 o
   1  -5   7       56.80       53.20      0.86 o
   2  -5   7       75.25       76.84      1.17 o
   3  -5   7       15.61       11.85      0.39 o
   4  -5   7       59.70       62.42      2.19 o
   5  -5   7        0.01       -0.02      0.24 o
   6  -5   7        9.74        8.18      0.78 o
   7  -5   7        1.54        0.23      0.47 o
  -6  -4   7        0.49        0.65      0.23 o
  -5  -4   7        0.15       -0.04      0.21 o
  -4  -4   7        8.36        7.52      0.28 o
  -3  -4   7        1.01        0.32      0.11 o
  -2  -4   7        9.29       10.49      0.26 o
  -1  -4   7      275.65      264.35      3.05 o
   0  -4   7       58.53       63.30      0.84 o
   1  -4   7       12.87       13.55      0.37 o
   2  -4   7       64.77       69.48      1.05 o
   3  -4   7      536.33      507.94      6.66 o
   4  -4   7       12.94       13.96      0.49 o
   5  -4   7        2.77        1.82      0.30 o
   6  -4   7        0.03        0.23      0.24 o
   7  -4   7        1.99        0.86      0.47 o
   8  -4   7        1.44        1.71      0.47 o
  -7  -3   7        4.31        6.12      0.49 o
  -6  -3   7        0.47        0.77      0.26 o
  -5  -3   7        8.75        9.58      0.86 o
  -4  -3   7        2.45        2.84      0.29 o
  -3  -3   7        1.95        2.55      0.17 o
  -2  -3   7      167.12      155.76      2.17 o
  -1  -3   7        0.52        1.12      0.11 o
   0  -3   7      352.68      349.86      3.96 o
   1  -3   7       10.14        9.81      0.26 o
   2  -3   7      286.27      269.90      3.59 o
   3  -3   7       55.09       52.00      0.83 o
   4  -3   7       25.83       18.65      0.45 o
   5  -3   7       58.00       51.43      1.56 o
   6  -3   7        1.23        0.90      0.28 o
   7  -3   7        1.36        2.84      0.33 o
   8  -3   7        0.41        0.70      0.39 o
   9  -3   7        0.54        0.23      0.47 o
  -7  -2   7        3.61        3.78      0.58 o
  -6  -2   7       10.38       11.34      0.57 o
  -5  -2   7        1.97        2.11      0.27 o
  -4  -2   7       33.64       28.80      0.62 o
  -3  -2   7       14.84       13.25      0.37 o
  -2  -2   7        4.84        5.57      0.21 o
  -1  -2   7      189.78      198.12      2.30 o
   0  -2   7      299.45      306.46      3.30 o
   1  -2   7       16.26       14.60      0.26 o
   2  -2   7        2.30        2.69      0.22 o
   3  -2   7      162.55      159.35      2.17 o
   4  -2   7        1.13        0.96      0.19 o
   5  -2   7       43.07       38.25      0.96 o
   6  -2   7        0.00       -0.18      0.18 o
   7  -2   7       63.77       57.59      1.54 o
   8  -2   7        1.37        1.01      0.47 o
   9  -2   7        0.32        0.86      0.39 o
  -6  -1   7        8.15        8.05      0.50 o
  -5  -1   7        6.02        5.54      0.41 o
  -4  -1   7       13.36       13.67      0.36 o
  -3  -1   7       11.28        9.55      0.33 o
  -2  -1   7        1.12        1.79      0.23 o
  -1  -1   7       56.52       60.80      0.79 o
   0  -1   7        2.08        2.72      0.11 o
   1  -1   7       69.97       70.45      0.84 o
   2  -1   7        0.22        0.66      0.09 o
   3  -1   7        9.90        8.15      0.22 o
   4  -1   7      167.30      175.66      2.37 o
   5  -1   7        8.12        7.91      0.38 o
   6  -1   7       30.41       29.66      0.79 o
   7  -1   7      180.02      156.47      3.51 o
   8  -1   7       42.28       43.21      1.27 o
   9  -1   7        5.50        5.61      0.62 o
  10  -1   7        0.00       -0.16      0.31 o
  -6   0   7       16.73       16.05      0.66 o
  -5   0   7        3.72        3.40      0.49 o
  -4   0   7        0.03       -0.02      0.13 o
  -3   0   7       15.19       14.99      0.54 o
  -2   0   7        7.65        8.54      0.69 o
  -1   0   7        0.09       -0.16      0.16 o
   0   0   7       61.34       66.80      0.80 o
   1   0   7       29.50       32.12      0.44 o
   2   0   7       45.23       44.39      0.63 o
   3   0   7        8.62        7.63      0.20 o
   4   0   7        0.32        0.05      0.09 o
   5   0   7      174.50      172.27      3.21 o
   6   0   7       25.89       23.38      0.68 o
   7   0   7        2.53        3.61      0.29 o
   8   0   7        6.27        4.64      0.39 o
   9   0   7        2.74        3.74      0.55 o
  10   0   7        7.52        9.19      0.86 o
  -6   1   7        3.02        2.62      0.36 o
  -5   1   7        1.47        1.04      0.31 o
  -4   1   7       21.01       18.16      0.68 o
  -3   1   7       75.46       76.07      1.34 o
  -2   1   7       93.52       89.45      1.34 o
  -1   1   7      224.30      233.19      3.56 o
   0   1   7        0.97        0.95      0.10 o
   1   1   7       47.94       51.08      0.61 o
   2   1   7        3.35        2.76      0.10 o
   3   1   7       16.33        9.69      0.20 o
   4   1   7       16.71       14.53      0.36 o
   5   1   7        5.23        8.24      0.38 o
   6   1   7        0.47        0.40      0.14 o
   7   1   7        1.09        0.86      0.19 o
   8   1   7        0.24       -0.16      0.23 o
   9   1   7       10.40       10.99      0.86 o
  10   1   7       15.60       20.26      1.17 o
  11   1   7        0.02        0.31      0.39 o
  -6   2   7        0.83        0.08      0.33 o
  -5   2   7        7.19        7.45      0.50 o
  -4   2   7        7.30        6.66      0.44 o
  -3   2   7        4.37        4.88      0.27 o
  -2   2   7        1.26        1.86      0.15 o
  -1   2   7       11.27       12.56      0.33 o
   0   2   7        0.01        0.03      0.07 o
   1   2   7       57.72       63.87      0.74 o
   2   2   7      117.17      131.11      1.40 o
   3   2   7      128.87      137.26      1.52 o
   4   2   7      241.35      247.84      2.76 o
   5   2   7       39.83       43.04      0.86 o
   6   2   7        0.10       -0.13      0.13 o
   7   2   7      189.88      183.65      2.97 o
   8   2   7       39.75       44.20      0.94 o
   9   2   7        0.57        0.29      0.24 o
  10   2   7       13.76       12.86      0.94 o
  11   2   7        3.82        4.44      0.62 o
  -5   3   7       13.50       16.42      0.71 o
  -4   3   7        5.07        3.70      0.38 o
  -3   3   7       39.61       41.77      0.85 o
  -2   3   7       11.96       12.86      0.36 o
  -1   3   7       38.94       38.48      0.68 o
   0   3   7        1.64        0.84      0.09 o
   1   3   7      166.12      165.43      1.96 o
   2   3   7      153.71      147.71      1.75 o
   3   3   7       31.52       33.52      0.56 o
   4   3   7      212.11      228.29      2.75 o
   5   3   7      110.38       99.90      1.95 o
   6   3   7       21.81       21.84      0.55 o
   7   3   7        0.02       -0.17      0.17 o
   8   3   7      307.66      315.16      4.92 o
   9   3   7        9.76       11.97      0.54 o
  10   3   7        7.50        9.45      0.58 o
  11   3   7        3.35        4.51      0.47 o
  -5   4   7        0.78        0.80      0.34 o
  -4   4   7        0.13       -0.16      0.27 o
  -3   4   7        0.03       -0.01      0.15 o
  -2   4   7       85.77       83.32      1.29 o
  -1   4   7       18.17       14.71      0.51 o
   0   4   7       16.28       16.38      0.33 o
   1   4   7        0.49        0.03      0.09 o
   2   4   7       14.62       17.36      0.37 o
   3   4   7        0.21        0.17      0.09 o
   4   4   7       19.37       19.76      0.39 o
   5   4   7      151.98      154.39      2.90 o
   6   4   7      210.04      203.69      3.74 o
   7   4   7       78.17       71.40      1.89 o
   8   4   7      202.54      215.27      4.01 o
   9   4   7       22.06       22.93      0.71 o
  10   4   7        0.44        0.02      0.30 o
  11   4   7       53.86       55.57      1.65 o
  -4   5   7        4.08        3.83      0.43 o
  -3   5   7        1.92        1.58      0.19 o
  -2   5   7        1.77        3.03      0.21 o
  -1   5   7        7.03        5.35      0.25 o
   0   5   7        0.94        0.71      0.11 o
   1   5   7        5.84        5.14      0.30 o
   2   5   7        0.80        0.77      0.13 o
   3   5   7        3.47        3.38      0.16 o
   4   5   7       24.06       25.15      0.46 o
   5   5   7        9.60        9.40      0.51 o
   6   5   7      246.27      248.04      4.51 o
   7   5   7      143.69      138.71      2.67 o
   8   5   7      279.65      282.70     12.79 o
   9   5   7       17.03       13.56      1.01 o
  10   5   7        0.10       -0.21      0.30 o
  11   5   7        6.23        5.84      0.58 o
  -3   6   7        0.76        0.74      0.19 o
  -2   6   7       11.45       12.96      0.60 o
  -1   6   7        3.47        2.54      0.22 o
   0   6   7        0.10       -0.13      0.13 o
   1   6   7       27.90       23.89      0.49 o
   2   6   7      134.91      126.97      1.81 o
   3   6   7        0.41        0.16      0.12 o
   4   6   7       36.90       31.88      0.56 o
   5   6   7        9.89        8.86      0.24 o
   6   6   7      114.31      108.27      2.13 o
   7   6   7        5.73        7.00      0.62 o
   8   6   7       91.41       91.28      3.36 o
   9   6   7       36.08       35.56      1.79 o
  10   6   7       52.25       53.12      2.34 o
  11   6   7       18.22       21.03      0.96 o
  -2   7   7        6.29        5.79      0.43 o
  -1   7   7        4.47        4.21      0.40 o
   0   7   7        0.00       -0.03      0.14 o
   1   7   7        0.02        0.19      0.16 o
   2   7   7       92.82       89.31      1.35 o
   3   7   7      222.51      214.85      2.95 o
   4   7   7        0.85        1.04      0.23 o
   5   7   7       16.34       12.13      0.37 o
   6   7   7        4.38        3.27      0.55 o
   7   7   7       66.73       68.83      2.65 o
   8   7   7        9.24        8.88      0.86 o
   9   7   7        0.09        0.00      0.47 o
  10   7   7        2.91        3.97      0.70 o
  11   7   7        1.71        3.82      0.78 o
  -1   8   7        2.59        4.05      0.29 o
   0   8   7        0.12        0.01      0.19 o
   1   8   7       16.86       11.72      0.38 o
   2   8   7        3.55        4.28      0.30 o
   3   8   7       14.90       12.84      0.46 o
   4   8   7       29.58       22.82      1.21 o
   5   8   7       14.50       13.04      0.62 o
   6   8   7       16.92       14.65      1.01 o
   7   8   7        3.91        4.52      0.62 o
   8   8   7        2.61        1.79      0.55 o
   9   8   7        0.75        0.55      0.47 o
  10   8   7        0.03        0.31      0.55 o
   0   9   7        6.52        5.84      0.44 o
   1   9   7        7.41        6.99      0.55 o
   2   9   7       31.45       31.38      0.81 o
   3   9   7       17.67       18.19      0.63 o
   4   9   7       19.66       19.26      1.09 o
   5   9   7        9.54       13.76      0.53 o
   6   9   7        6.13        6.93      0.78 o
   7   9   7        0.82        0.86      0.47 o
   8   9   7        3.04        2.42      0.62 o
   9   9   7        1.15        0.78      0.55 o
  10   9   7        4.87        5.22      0.86 o
   2  10   7       25.97       28.84      0.81 o
   3  10   7       10.53       12.93      0.72 o
   4  10   7        1.61        1.94      0.26 o
   5  10   7        7.30        7.40      0.40 o
   6  10   7       20.99       18.94      1.25 o
   7  10   7        0.07       -0.39      0.39 o
   8  10   7        3.60        5.06      0.78 o
   9  10   7        2.32        1.40      0.62 o
   5  11   7        2.06        1.51      0.39 o
   6  11   7        1.00        1.56      0.55 o
  -2  -8   8        3.56        2.28      0.30 o
  -1  -8   8        0.57        0.84      0.21 o
   0  -8   8        0.10       -0.08      0.18 o
   1  -8   8        0.61        0.41      0.19 o
   2  -8   8        0.03        0.22      0.19 o
  -4  -7   8        0.72        0.58      0.35 o
  -3  -7   8        5.90        6.16      0.55 o
  -2  -7   8       13.27       18.28      0.66 o
  -1  -7   8        1.65        2.01      0.27 o
   0  -7   8       10.26       10.78      0.37 o
   1  -7   8        5.93        7.87      0.53 o
   2  -7   8        2.29        3.28      0.31 o
   3  -7   8        7.82        9.41      0.41 o
   4  -7   8        0.01       -0.09      0.29 o
  -5  -6   8        2.52        3.31      0.51 o
  -4  -6   8        0.54        0.93      0.20 o
  -3  -6   8        8.58       10.61      0.53 o
  -2  -6   8        4.87        3.89      0.25 o
  -1  -6   8       11.59       11.56      0.37 o
   0  -6   8       12.84       13.37      0.40 o
   1  -6   8        0.01        0.25      0.15 o
   2  -6   8        1.55        2.59      0.20 o
   3  -6   8        2.43        2.35      0.24 o
   4  -6   8        3.19        3.74      0.27 o
   5  -6   8        2.75        3.24      0.41 o
   6  -6   8       12.05       12.16      1.01 o
  -5  -5   8        0.45       -0.06      0.62 o
  -4  -5   8        0.18       -0.12      0.12 o
  -3  -5   8        6.07        7.45      0.31 o
  -2  -5   8       16.13       16.06      0.41 o
  -1  -5   8        6.16        7.35      0.29 o
   0  -5   8       28.08       30.46      0.62 o
   1  -5   8       42.26       40.56      0.71 o
   2  -5   8        0.98        0.80      0.15 o
   3  -5   8       19.86       15.81      0.55 o
   4  -5   8        7.06        6.99      0.33 o
   5  -5   8        0.05       -0.24      0.24 o
   6  -5   8        1.46        1.87      0.43 o
   7  -5   8        2.17        0.47      0.47 o
  -5  -4   8        1.79        2.17      0.28 o
  -4  -4   8       11.41       12.00      0.38 o
  -3  -4   8       11.04        9.91      0.36 o
  -2  -4   8       10.53        9.41      0.29 o
  -1  -4   8       51.58       54.70      0.82 o
   0  -4   8       45.26       47.28      0.77 o
   1  -4   8       21.33       22.37      0.55 o
   2  -4   8       91.95       86.99      1.29 o
   3  -4   8       47.56       45.22      0.76 o
   4  -4   8       13.57       12.89      0.43 o
   5  -4   8        1.27        0.48      0.24 o
   6  -4   8        9.30        7.65      0.97 o
   7  -4   8        0.37        0.75      0.30 o
   8  -4   8        1.02        0.47      0.47 o
  -6  -3   8        0.32        0.46      0.26 o
  -5  -3   8        0.01        0.12      0.23 o
  -4  -3   8        1.63        1.14      0.19 o
  -3  -3   8       19.27       21.31      0.54 o
  -2  -3   8       18.19       18.08      0.48 o
  -1  -3   8       45.55       44.02      0.68 o
   0  -3   8      102.40       98.78      1.24 o
   1  -3   8       44.73       44.26      0.72 o
   2  -3   8      113.33      108.19      1.55 o
   3  -3   8       36.26       33.73      0.61 o
   4  -3   8        0.02       -0.18      0.19 o
   5  -3   8       34.12       30.17      0.96 o
   6  -3   8       10.52        7.08      0.47 o
   7  -3   8        0.89        0.63      0.24 o
   8  -3   8        2.57        1.25      0.47 o
  -6  -2   8        0.53        0.18      0.27 o
  -5  -2   8        1.50        2.53      0.60 o
  -4  -2   8        1.13        0.21      0.23 o
  -3  -2   8        0.23        0.03      0.15 o
  -2  -2   8        2.60        2.57      0.18 o
  -1  -2   8       28.44       24.82      0.50 o
   0  -2   8       72.12       76.34      0.98 o
   1  -2   8       78.08       80.19      1.18 o
   2  -2   8       25.08       24.04      0.47 o
   3  -2   8        0.06        0.15      0.13 o
   4  -2   8       61.14       55.05      0.99 o
   5  -2   8        3.08        2.93      0.30 o
   6  -2   8       30.51       23.58      0.86 o
   7  -2   8       21.59       16.57      0.72 o
   8  -2   8        0.01       -0.11      0.31 o
   9  -2   8        0.29        0.47      0.47 o
  -6  -1   8        0.58       -0.10      0.28 o
  -5  -1   8        6.93        5.53      0.55 o
  -4  -1   8       27.38       28.32      0.92 o
  -3  -1   8       34.71       34.63      0.74 o
  -2  -1   8       46.65       47.97      0.97 o
  -1  -1   8        0.89        0.74      0.13 o
   0  -1   8       12.29       13.05      0.28 o
   1  -1   8       16.96       16.77      0.30 o
   2  -1   8       18.41       17.74      0.36 o
   3  -1   8      115.05      107.98      1.53 o
   4  -1   8       68.48       64.32      1.12 o
   5  -1   8        8.00        7.92      0.38 o
   6  -1   8       13.97       10.65      0.86 o
   7  -1   8       15.41       15.56      0.66 o
   8  -1   8       14.18       14.17      0.66 o
   9  -1   8        5.94        6.47      0.70 o
  10  -1   8        1.28        1.79      0.55 o
  -5   0   8        1.08        0.64      0.30 o
  -4   0   8       91.85       87.50      1.54 o
  -3   0   8        3.53        3.56      0.23 o
  -2   0   8        7.76        7.21      0.27 o
  -1   0   8       36.36       35.48      0.65 o
   0   0   8       29.95       30.72      0.47 o
   1   0   8       51.91       49.75      0.65 o
   2   0   8       19.53       18.18      0.37 o
   3   0   8       30.20       27.58      0.57 o
   4   0   8        5.85        4.76      0.21 o
   5   0   8       92.37       96.05      2.44 o
   6   0   8       90.59       89.61      1.87 o
   7   0   8      119.05      107.83      2.54 o
   8   0   8        1.41        2.16      0.66 o
   9   0   8       14.85       17.15      1.17 o
  10   0   8        4.82        6.00      0.70 o
  -5   1   8        5.15        4.15      0.42 o
  -4   1   8       26.65       24.59      0.85 o
  -3   1   8        6.72        8.23      0.46 o
  -2   1   8        0.54        1.27      0.15 o
  -1   1   8       35.65       38.91      0.69 o
   0   1   8       73.08       74.88      0.96 o
   1   1   8        9.33        7.66      0.20 o
   2   1   8        2.29        2.52      0.12 o
   3   1   8       12.67       10.55      0.24 o
   4   1   8        1.09        1.14      0.22 o
   5   1   8       35.08       36.36      0.76 o
   6   1   8        1.09        0.29      0.18 o
   7   1   8        8.79        7.72      0.40 o
   8   1   8       42.09       40.39      1.18 o
   9   1   8        0.36        0.70      0.28 o
  10   1   8        0.67        0.39      0.39 o
  -5   2   8        5.02        5.11      0.56 o
  -4   2   8       32.78       33.48      1.02 o
  -3   2   8       15.64       18.43      0.74 o
  -2   2   8        0.68        0.72      0.19 o
  -1   2   8        0.64        0.56      0.13 o
   0   2   8      170.66      173.01      2.42 o
   1   2   8        9.57        8.59      0.20 o
   2   2   8        3.44        4.62      0.20 o
   3   2   8      201.44      205.74      2.53 o
   4   2   8      208.77      200.22      2.48 o
   5   2   8        3.43        3.58      0.28 o
   6   2   8       21.35       20.37      0.54 o
   7   2   8       78.88       78.71      1.43 o
   8   2   8      162.63      156.51      3.54 o
   9   2   8       17.15       18.87      0.63 o
  10   2   8        0.24        0.47      0.39 o
  11   2   8        6.08        9.51      0.86 o
  -4   3   8        9.57        9.42      0.57 o
  -3   3   8        0.48        0.33      0.17 o
  -2   3   8        0.97        0.89      0.15 o
  -1   3   8       43.34       42.68      0.76 o
   0   3   8        7.65        7.73      0.29 o
   1   3   8        8.83        8.90      0.24 o
   2   3   8       72.71       71.62      1.07 o
   3   3   8      108.79      100.68      1.63 o
   4   3   8      156.33      150.85      2.08 o
   5   3   8      503.76      502.05      7.60 o
   6   3   8       52.76       53.19      1.04 o
   7   3   8        5.76        6.02      0.32 o
   8   3   8       11.60       10.12      0.46 o
   9   3   8       94.48       92.13      1.86 o
  10   3   8       26.88       25.88      1.40 o
  11   3   8        1.39        1.33      0.35 o
  -4   4   8        1.03        0.60      0.32 o
  -3   4   8        0.31        0.11      0.18 o
  -2   4   8       22.83       23.27      0.77 o
  -1   4   8       18.50       18.27      0.45 o
   0   4   8       32.49       34.22      0.65 o
   1   4   8        1.73        1.44      0.16 o
   2   4   8        2.04        1.80      0.15 o
   3   4   8        0.92        0.87      0.13 o
   4   4   8      623.33      631.30      8.22 o
   5   4   8        0.88        0.08      0.33 o
   6   4   8      178.79      172.61      3.26 o
   7   4   8      124.57      122.19      2.41 o
   8   4   8        0.79        0.40      0.24 o
   9   4   8        0.15       -0.23      0.23 o
  10   4   8       14.26       17.70      0.65 o
  11   4   8        0.02       -0.13      0.30 o
  -3   5   8        5.93        5.68      0.30 o
  -2   5   8        0.44        0.22      0.18 o
  -1   5   8       11.48       11.51      0.41 o
   0   5   8       73.25       73.15      1.43 o
   1   5   8        5.33        4.39      0.20 o
   2   5   8        5.04        3.60      0.21 o
   3   5   8       34.64       33.89      0.60 o
   4   5   8        8.87        8.77      0.30 o
   5   5   8        6.49        5.79      0.33 o
   6   5   8      159.76      156.87      2.97 o
   7   5   8       33.36       31.68      1.01 o
   8   5   8      121.27      121.56      2.84 o
   9   5   8       33.08       32.36      1.64 o
  10   5   8        0.00        0.00      0.33 o
  11   5   8        2.36        1.91      1.05 o
  -2   6   8        0.14       -0.20      0.20 o
  -1   6   8        0.45        0.06      0.19 o
   0   6   8        2.97        2.78      0.25 o
   1   6   8       40.49       41.15      1.00 o
   2   6   8       23.59       21.23      0.46 o
   3   6   8      164.71      146.78      2.06 o
   4   6   8       13.69       14.16      0.39 o
   5   6   8       48.16       48.27      0.87 o
   6   6   8       23.74       25.23      0.70 o
   7   6   8       91.03       90.11      3.28 o
   8   6   8       31.44       34.69      1.72 o
   9   6   8       80.50       79.46      3.04 o
  10   6   8        0.13        0.16      0.47 o
  11   6   8       14.64       15.90      0.85 o
  -2   7   8        0.30        0.36      0.26 o
  -1   7   8        2.23        3.15      0.26 o
   0   7   8        0.79        1.18      0.22 o
   1   7   8        0.03        0.08      0.14 o
   2   7   8       18.13       14.67      0.39 o
   3   7   8        8.90       11.88      0.34 o
   4   7   8       48.40       42.13      0.82 o
   5   7   8        5.83        4.62      0.27 o
   6   7   8        2.44        2.57      0.55 o
   7   7   8       32.21       31.81      1.56 o
   8   7   8       38.70       41.41      1.95 o
   9   7   8       59.08       68.57      2.81 o
  10   7   8        0.01       -0.47      0.47 o
   0   8   8        1.35        1.38      0.31 o
   1   8   8        8.27        8.05      0.40 o
   2   8   8        1.17        1.44      0.19 o
   3   8   8        0.32       -0.16      0.16 o
   4   8   8        4.10        2.34      0.26 o
   5   8   8        6.08        5.41      0.86 o
   6   8   8       16.22       15.04      1.01 o
   7   8   8        0.30        0.31      0.39 o
   8   8   8        8.14        7.95      0.86 o
   9   8   8        2.70        3.12      0.70 o
  10   8   8        7.05        6.00      0.86 o
   1   9   8        3.05        3.87      0.39 o
   2   9   8        0.21       -0.12      0.28 o
   3   9   8        0.81        1.72      0.25 o
   4   9   8        1.16        1.67      0.26 o
   5   9   8        3.34        3.49      0.28 o
   6   9   8       17.73       18.70      1.17 o
   7   9   8        1.07        0.70      0.47 o
   8   9   8        6.10        5.14      0.78 o
   9   9   8        3.21        2.96      0.70 o
   3  10   8       18.77       19.72      0.65 o
   4  10   8        0.98        1.48      0.32 o
   5  10   8        0.85        0.26      0.21 o
   6  10   8        0.09       -0.31      0.31 o
   7  10   8        2.35        3.04      0.62 o
   8  10   8        0.07        0.78      0.47 o
  -2  -7   9        1.01        1.66      0.30 o
  -1  -7   9        0.35        0.97      0.28 o
   0  -7   9        2.73        2.92      0.27 o
   1  -7   9        2.48        2.99      0.23 o
   2  -7   9        0.18        0.45      0.17 o
   3  -7   9        0.40        0.44      0.22 o
  -3  -6   9        5.33        5.92      0.55 o
  -2  -6   9        4.85        6.44      0.47 o
  -1  -6   9       31.15       32.14      0.76 o
   0  -6   9        0.02        0.10      0.16 o
   1  -6   9       18.80       15.28      0.42 o
   2  -6   9        0.29        0.40      0.15 o
   3  -6   9        2.04        1.41      0.23 o
   4  -6   9        0.00       -0.17      0.17 o
   5  -6   9        3.31        2.96      0.41 o
  -4  -5   9       18.90       20.39      0.62 o
  -3  -5   9        0.34        0.40      0.26 o
  -2  -5   9        2.98        3.78      0.36 o
  -1  -5   9        0.39        0.60      0.17 o
   0  -5   9       19.68       18.65      0.47 o
   1  -5   9        0.00       -0.04      0.14 o
   2  -5   9       19.25       20.38      0.49 o
   3  -5   9        8.57        8.72      0.70 o
   4  -5   9        3.39        2.61      0.23 o
   5  -5   9        1.65        1.18      0.30 o
   6  -5   9        1.23        2.00      1.09 o
  -4  -4   9        1.41        1.00      0.18 o
  -3  -4   9       10.67       11.60      0.41 o
  -2  -4   9        3.77        3.23      0.22 o
  -1  -4   9       10.27        9.17      0.35 o
   0  -4   9       32.26       33.51      0.67 o
   1  -4   9        1.03        0.31      0.14 o
   2  -4   9        1.40        1.00      0.15 o
   3  -4   9        0.20        0.10      0.17 o
   4  -4   9        6.64        6.05      0.42 o
   5  -4   9        3.48        2.99      0.35 o
   6  -4   9        0.11        0.07      0.24 o
   7  -4   9        8.75       12.55      0.66 o
  -5  -3   9        0.14        0.24      0.27 o
  -4  -3   9        1.99        1.61      0.20 o
  -3  -3   9       11.89       12.10      0.54 o
  -2  -3   9       13.43       13.41      0.45 o
  -1  -3   9       18.95       16.35      0.48 o
   0  -3   9        0.85        0.84      0.16 o
   1  -3   9       29.77       27.74      0.54 o
   2  -3   9      107.36      101.36      1.48 o
   3  -3   9       25.89       19.90      0.44 o
   4  -3   9        0.11       -0.02      0.13 o
   5  -3   9        4.80        2.92      0.66 o
   6  -3   9        4.17        2.71      0.35 o
   7  -3   9        0.06        0.10      0.24 o
   8  -3   9        9.44       11.03      0.63 o
  -5  -2   9        9.83       11.65      0.60 o
  -4  -2   9        0.27        0.17      0.19 o
  -3  -2   9        0.06       -0.07      0.16 o
  -2  -2   9        0.01       -0.13      0.13 o
  -1  -2   9      102.99      100.19      1.50 o
   0  -2   9       57.07       56.50      1.11 o
   1  -2   9       82.90       77.21      1.16 o
   2  -2   9       16.10       15.58      0.39 o
   3  -2   9      281.57      265.93      3.58 o
   4  -2   9        2.78        4.64      0.26 o
   5  -2   9       21.02       17.97      0.86 o
   6  -2   9        0.64        0.26      0.24 o
   7  -2   9        1.38        0.53      0.30 o
   8  -2   9        1.77        1.67      0.35 o
   9  -2   9       13.56       14.26      1.01 o
  -5  -1   9        0.89        1.13      0.34 o
  -4  -1   9       19.87       18.94      0.51 o
  -3  -1   9       17.69       18.87      0.59 o
  -2  -1   9       40.68       39.90      0.72 o
  -1  -1   9        4.26        5.02      0.27 o
   0  -1   9        0.00       -0.09      0.30 o
   1  -1   9       24.57       27.23      0.54 o
   2  -1   9      198.33      191.43      2.61 o
   3  -1   9      174.73      172.80      2.38 o
   4  -1   9        2.46        1.86      0.17 o
   5  -1   9       24.39       18.99      0.63 o
   6  -1   9        0.66        0.71      0.24 o
   7  -1   9       18.81       16.33      0.72 o
   8  -1   9        2.53        1.85      0.33 o
   9  -1   9        0.00        0.23      0.28 o
  -4   0   9        0.99        1.30      0.31 o
  -3   0   9       54.12       58.00      1.12 o
  -2   0   9        3.95        3.10      0.20 o
  -1   0   9       28.92       29.06      0.58 o
   0   0   9       43.86       45.49      0.78 o
   1   0   9      140.60      145.24      2.01 o
   2   0   9        4.04        3.67      0.19 o
   3   0   9      150.85      151.99      2.11 o
   4   0   9        2.67        1.82      0.17 o
   5   0   9        9.95       10.01      0.44 o
   6   0   9        1.33       -0.09      0.19 o
   7   0   9       92.39       82.69      2.07 o
   8   0   9       19.55       21.16      0.83 o
   9   0   9        1.82        1.90      0.35 o
  10   0   9        2.86        3.82      0.62 o
  -4   1   9        0.46        0.04      0.28 o
  -3   1   9        2.61        3.25      0.24 o
  -2   1   9       34.89       35.47      1.11 o
  -1   1   9       47.72       44.70      0.79 o
   0   1   9        1.32        2.85      0.25 o
   1   1   9       51.09       54.85      0.92 o
   2   1   9        2.55        1.85      0.17 o
   3   1   9        3.40        2.63      0.18 o
   4   1   9       12.96       11.87      0.35 o
   5   1   9       20.80       16.53      0.55 o
   6   1   9       16.43       16.00      0.86 o
   7   1   9       34.47       32.91      1.05 o
   8   1   9        0.50        0.44      0.55 o
   9   1   9       25.72       24.08      0.91 o
  10   1   9        0.26        0.35      0.28 o
  -4   2   9        1.44        1.17      0.33 o
  -3   2   9        0.43        0.37      0.20 o
  -2   2   9        3.85        4.59      0.23 o
  -1   2   9        8.83        8.12      0.38 o
   0   2   9       35.63       33.14      0.69 o
   1   2   9       25.78       24.00      0.52 o
   2   2   9       61.48       57.77      0.82 o
   3   2   9      197.63      188.52      2.36 o
   4   2   9       10.18       10.39      0.31 o
   5   2   9        2.42        1.19      0.19 o
   6   2   9        0.01       -0.08      0.15 o
   7   2   9       19.58       14.76      0.52 o
   8   2   9        7.35        5.96      0.39 o
   9   2   9       20.61       19.78      0.66 o
  10   2   9       10.80       12.19      1.05 o
  -3   3   9       16.92       18.15      0.97 o
  -2   3   9        3.22        2.38      0.27 o
  -1   3   9        0.60        0.69      0.18 o
   0   3   9        0.16        0.02      0.16 o
   1   3   9        4.39        4.36      0.25 o
   2   3   9      147.36      152.01      1.94 o
   3   3   9       14.15       14.80      0.34 o
   4   3   9      264.38      256.36      3.50 o
   5   3   9       23.36       20.06      0.43 o
   6   3   9       99.49       92.69      1.66 o
   7   3   9       25.07       23.67      0.70 o
   8   3   9       31.33       30.65      0.85 o
   9   3   9        5.31        5.75      0.39 o
  10   3   9       24.19       24.66      1.21 o
  11   3   9        4.36        4.99      0.70 o
  -3   4   9       29.01       34.47      0.88 o
  -2   4   9        0.03       -0.05      0.27 o
  -1   4   9       30.46       30.00      0.73 o
   0   4   9       23.49       25.65      0.66 o
   1   4   9       10.06       10.65      0.40 o
   2   4   9       20.29       21.39      0.45 o
   3   4   9        2.91        2.95      0.20 o
   4   4   9       22.79       19.59      0.47 o
   5   4   9       61.82       60.94      1.08 o
   6   4   9       78.98       77.02      1.63 o
   7   4   9       69.23       67.34      1.45 o
   8   4   9       27.16       26.29      0.79 o
   9   4   9       23.55       22.58      0.73 o
  10   4   9        1.08        1.37      0.26 o
  11   4   9        3.07        3.35      0.47 o
  -2   5   9        9.50        9.95      0.50 o
  -1   5   9       10.32       10.57      0.67 o
   0   5   9       14.12       16.62      0.54 o
   1   5   9      123.63      125.31      2.25 o
   2   5   9        7.51        8.19      0.30 o
   3   5   9        0.02       -0.17      0.17 o
   4   5   9       28.51       27.19      0.58 o
   5   5   9       56.16       53.14      0.95 o
   6   5   9        0.15        0.16      0.22 o
   7   5   9        0.76        0.59      0.24 o
   8   5   9       15.13       15.32      0.65 o
   9   5   9        7.06        7.43      0.42 o
  10   5   9        0.02        0.00      0.30 o
  11   5   9        0.45        0.39      0.33 o
  -2   6   9        1.59        1.65      0.27 o
  -1   6   9        0.00        0.03      0.19 o
   0   6   9       53.45       51.65      1.11 o
   1   6   9        0.26        1.26      0.22 o
   2   6   9       17.76       15.11      0.39 o
   3   6   9       10.30       10.45      0.33 o
   4   6   9       36.72       38.85      0.86 o
   5   6   9        1.86        1.56      0.17 o
   6   6   9        4.58        4.89      0.39 o
   7   6   9        2.73        2.92      0.35 o
   8   6   9       38.78       40.86      1.87 o
   9   6   9        7.28        7.25      0.86 o
  10   6   9        0.10        0.26      0.35 o
  -1   7   9        0.96        1.23      0.22 o
   0   7   9        3.64        3.73      0.30 o
   1   7   9        1.91        2.43      0.27 o
   2   7   9        2.52        2.13      0.24 o
   3   7   9        3.46        2.30      0.20 o
   4   7   9        1.73        2.09      0.22 o
   5   7   9        2.18        3.04      0.26 o
   6   7   9        4.16        3.82      0.55 o
   7   7   9       18.67       19.95      1.25 o
   8   7   9        0.00        0.78      0.47 o
   9   7   9        1.67        3.27      0.62 o
  10   7   9        0.08        0.00      0.47 o
   1   8   9        2.63        1.67      0.25 o
   2   8   9        9.07        7.28      0.39 o
   3   8   9        1.69        1.88      0.24 o
   4   8   9        5.44        6.87      0.45 o
   5   8   9        0.39        0.06      0.19 o
   6   8   9        2.96        2.96      0.55 o
   7   8   9        0.78        0.55      0.47 o
   8   8   9        0.37        1.48      0.55 o
   9   8   9        5.72        6.23      0.86 o
   2   9   9        0.30        0.31      0.39 o
   3   9   9        0.20       -0.04      0.21 o
   4   9   9        0.30        0.05      0.20 o
   5   9   9        7.38        8.41      0.46 o
   6   9   9        0.20        0.23      0.47 o
   7   9   9        0.47        0.62      0.47 o
   8   9   9        1.53        2.65      0.62 o
   5  10   9        0.02       -0.05      0.21 o
   6  10   9        0.06       -0.39      0.39 o
  -1  -6  10        1.56        1.91      0.25 o
   0  -6  10        9.22       10.91      0.43 o
   1  -6  10        4.43        5.65      0.30 o
   2  -6  10        0.11        0.14      0.15 o
   3  -6  10        0.99        1.05      0.22 o
  -2  -5  10        5.16        7.16      0.36 o
  -1  -5  10        1.09        1.05      0.19 o
   0  -5  10        0.35        0.21      0.18 o
   1  -5  10        0.62        0.72      0.17 o
   2  -5  10        2.62        2.26      0.20 o
   3  -5  10        5.92        6.55      0.53 o
   4  -5  10        5.94        6.74      0.54 o
   5  -5  10        0.81        0.69      0.39 o
  -3  -4  10        8.56       10.46      0.49 o
  -2  -4  10       12.04       12.09      0.45 o
  -1  -4  10        2.43        1.44      0.21 o
   0  -4  10       13.79       14.72      0.47 o
   1  -4  10        0.82        0.29      0.17 o
   2  -4  10        2.87        2.78      0.22 o
   3  -4  10        1.58        2.78      0.29 o
   4  -4  10        1.70        1.91      0.25 o
   5  -4  10        1.70        1.49      0.31 o
   6  -4  10       12.31       15.06      0.74 o
  -3  -3  10        1.39        1.35      0.24 o
  -2  -3  10        0.44       -0.14      0.17 o
  -1  -3  10        1.28        0.91      0.27 o
   0  -3  10        3.94        3.91      0.25 o
   1  -3  10       33.77       33.84      0.70 o
   2  -3  10        9.50       11.74      0.40 o
   3  -3  10        3.71        2.36      0.18 o
   4  -3  10        1.55        0.97      0.19 o
   5  -3  10        0.02       -0.09      0.09 o
   6  -3  10        0.79        1.11      0.35 o
   7  -3  10       22.04       25.15      2.10 o
  -3  -2  10        0.09       -0.03      0.19 o
  -2  -2  10        0.08       -0.05      0.30 o
  -1  -2  10        9.57       11.03      0.40 o
   0  -2  10        9.42       10.12      0.38 o
   1  -2  10       43.95       45.56      0.83 o
   2  -2  10       68.29       69.74      1.17 o
   3  -2  10       26.59       28.40      0.57 o
   4  -2  10       23.65       24.45      0.63 o
   5  -2  10       24.61       21.28      0.52 o
   6  -2  10       12.35       13.96      0.66 o
   7  -2  10        0.01        0.12      0.82 o
   8  -2  10       13.77       12.47      0.66 o
  -3  -1  10       20.99       20.86      0.63 o
  -2  -1  10        3.42        3.67      0.25 o
  -1  -1  10       17.60       17.02      0.50 o
   0  -1  10        4.57        3.60      0.25 o
   1  -1  10        4.08        4.25      0.34 o
   2  -1  10       40.64       39.78      0.90 o
   3  -1  10        0.00       -0.12      0.13 o
   4  -1  10        7.01        4.95      0.27 o
   5  -1  10        6.05        4.57      0.20 o
   6  -1  10       17.87       14.46      0.66 o
   7  -1  10        1.15        1.00      0.62 o
   8  -1  10        0.15        0.23      0.55 o
   9  -1  10        0.00       -0.12      0.28 o
  -3   0  10        4.73        4.00      0.31 o
  -2   0  10       29.41       33.44      0.73 o
  -1   0  10        2.89        3.38      0.48 o
   0   0  10        0.30       -0.31      0.40 o
   1   0  10       75.24       75.10      1.43 o
   2   0  10       25.79       25.41      0.55 o
   3   0  10       26.20       26.12      0.52 o
   4   0  10       71.00       69.34      1.54 o
   5   0  10        9.93        7.92      0.39 o
   6   0  10        1.29        0.56      0.24 o
   7   0  10        8.94        9.66      0.55 o
   8   0  10        1.49        1.68      0.33 o
   9   0  10        0.38        0.27      0.35 o
  -3   1  10        3.00        2.60      0.26 o
  -2   1  10        6.37        5.44      0.29 o
  -1   1  10        0.72        1.47      0.26 o
   0   1  10      173.38      177.66      3.07 o
   1   1  10      167.49      168.41      2.90 o
   2   1  10        8.79        9.41      0.50 o
   3   1  10        6.12        5.75      0.33 o
   4   1  10       91.86       86.10      1.69 o
   5   1  10       18.07       17.32      0.42 o
   6   1  10       27.33       27.91      1.33 o
   7   1  10       25.26       21.70      0.85 o
   8   1  10        3.30        2.83      0.35 o
   9   1  10        5.51        6.72      1.05 o
  10   1  10        1.28        2.41      0.51 o
  -3   2  10        1.33        0.75      0.25 o
  -2   2  10        0.67        0.26      0.20 o
  -1   2  10       14.11       16.55      0.86 o
   0   2  10       21.99       22.90      0.84 o
   1   2  10       25.93       26.31      1.11 o
   2   2  10      155.46      152.07      2.31 o
   3   2  10       96.04       96.97      1.31 o
   4   2  10       65.86       57.10      0.93 o
   5   2  10        3.03        3.67      0.18 o
   6   2  10       29.85       28.81      0.78 o
   7   2  10       61.78       60.79      1.63 o
   8   2  10        0.06        0.57      0.22 o
   9   2  10        2.84        2.56      0.51 o
  10   2  10        2.03        2.89      0.39 o
  -2   3  10        3.29        4.80      0.37 o
  -1   3  10        2.48        1.59      0.25 o
   0   3  10        3.98        4.84      0.28 o
   1   3  10       22.14       20.97      0.58 o
   2   3  10       75.72       80.26      1.50 o
   3   3  10       26.45       28.70      0.57 o
   4   3  10        9.95        9.21      0.28 o
   5   3  10       37.99       34.34      0.63 o
   6   3  10       13.37       14.00      0.59 o
   7   3  10        0.02       -0.21      0.21 o
   8   3  10        2.27        1.45      0.28 o
   9   3  10        1.08        1.26      0.26 o
  10   3  10        6.43        8.18      0.48 o
  -2   4  10       11.49       12.54      0.56 o
  -1   4  10       10.05       11.93      0.48 o
   0   4  10        6.02        6.70      0.34 o
   1   4  10        3.36        2.90      0.61 o
   2   4  10       12.04        9.92      0.39 o
   3   4  10       19.23       20.03      0.42 o
   4   4  10       28.38       29.66      0.59 o
   5   4  10        3.86        4.28      0.21 o
   6   4  10       12.69       12.19      0.50 o
   7   4  10       12.93       14.35      0.55 o
   8   4  10       41.18       42.35      1.11 o
   9   4  10       22.53       27.14      0.83 o
  10   4  10       11.96       13.23      0.56 o
  -1   5  10        0.05       -0.07      0.19 o
   0   5  10       28.04       26.53      0.70 o
   1   5  10       26.99       29.97      0.75 o
   2   5  10       14.35       17.45      0.52 o
   3   5  10       27.05       28.89      0.56 o
   4   5  10        2.02        2.04      0.20 o
   5   5  10        2.66        2.40      0.18 o
   6   5  10       18.90       19.58      0.77 o
   7   5  10       30.20       29.68      0.85 o
   8   5  10        1.13        1.68      0.28 o
   9   5  10        0.01       -0.19      0.22 o
  10   5  10        0.33       -0.09      0.55 o
   0   6  10        2.60        2.92      0.28 o
   1   6  10        2.65        1.74      0.32 o
   2   6  10        1.07        0.51      0.19 o
   3   6  10        0.68        0.41      0.13 o
   4   6  10       26.38       27.22      0.95 o
   5   6  10        2.68        3.69      0.23 o
   6   6  10       21.97       24.39      1.13 o
   7   6  10        0.20        0.31      0.39 o
   8   6  10        1.62        2.49      0.55 o
   9   6  10        2.11        2.80      0.47 o
  10   6  10        7.18        9.18      0.71 o
   1   7  10        0.82        0.37      0.24 o
   2   7  10        1.05        0.31      0.21 o
   3   7  10        7.40        7.98      0.39 o
   4   7  10        2.62        3.14      0.26 o
   5   7  10        1.89        1.89      0.18 o
   6   7  10        6.49        6.70      0.78 o
   7   7  10        0.73        1.79      0.55 o
   8   7  10        1.01        0.47      0.47 o
   9   7  10       12.42       10.75      1.01 o
   2   8  10        1.62        1.55      0.26 o
   3   8  10        1.59        1.02      0.39 o
   4   8  10        0.00        0.05      0.43 o
   5   8  10        8.19        8.41      0.40 o
   6   8  10        0.92        0.55      0.47 o
   7   8  10       13.11       15.51      1.17 o
   8   8  10        5.59        7.09      0.86 o
   9   8  10        8.43        8.73      1.01 o
   4   9  10        2.28        1.40      0.32 o
   5   9  10        0.17        0.14      0.23 o
   6   9  10        0.99        1.40      0.55 o
   7   9  10        0.03        0.31      0.47 o
   0  -5  11        0.00       -0.13      0.18 o
   1  -5  11        2.68        4.25      0.38 o
   2  -5  11        1.15        1.46      0.28 o
   3  -5  11        0.02        0.00      0.26 o
  -1  -4  11       26.21       27.67      0.73 o
   0  -4  11        2.98        3.75      0.28 o
   1  -4  11        1.15        0.98      0.21 o
   2  -4  11        2.28        2.38      0.22 o
   3  -4  11        4.81        4.56      0.39 o
   4  -4  11        0.63        0.39      0.18 o
   5  -4  11        5.83        4.76      0.47 o
  -2  -3  11        1.76        1.06      0.22 o
  -1  -3  11        1.49        1.14      0.22 o
   0  -3  11        5.84        5.15      0.31 o
   1  -3  11        6.72        7.28      0.35 o
   2  -3  11        5.62        6.78      0.30 o
   3  -3  11        3.32        3.56      0.22 o
   4  -3  11        3.58        4.43      0.33 o
   5  -3  11        0.18        0.31      0.13 o
   6  -3  11        7.67        6.34      0.50 o
  -2  -2  11        0.04       -0.21      0.21 o
  -1  -2  11        0.40        0.65      0.19 o
   0  -2  11        7.21        9.02      0.38 o
   1  -2  11        0.42        0.30      0.19 o
   2  -2  11        1.40        1.41      0.20 o
   3  -2  11        0.05       -0.18      0.18 o
   4  -2  11        4.17        5.09      0.28 o
   5  -2  11        4.60        3.78      0.25 o
   6  -2  11        0.16        0.00      0.35 o
   7  -2  11        1.19        1.10      0.35 o
  -2  -1  11        1.61        1.08      0.23 o
  -1  -1  11        4.37        3.59      0.28 o
   0  -1  11        2.07        2.27      0.25 o
   1  -1  11        1.62        1.74      0.24 o
   2  -1  11       30.70       32.20      0.88 o
   3  -1  11       12.61       11.79      0.40 o
   4  -1  11        0.96        0.59      0.18 o
   5  -1  11        0.05        0.64      0.14 o
   6  -1  11        0.34        0.66      0.30 o
   7  -1  11        0.08        0.31      0.28 o
   8  -1  11        0.00        0.00      0.30 o
  -2   0  11       14.12       16.00      0.74 o
  -1   0  11       42.32       43.36      1.53 o
   0   0  11        0.28        0.40      0.19 o
   1   0  11        3.95        4.62      0.38 o
   2   0  11       12.16       11.76      0.43 o
   3   0  11       40.47       41.83      0.80 o
   4   0  11        5.16        4.38      0.31 o
   5   0  11        0.22        0.22      0.24 o
   6   0  11        0.04        0.30      0.43 o
   7   0  11        0.06        0.17      0.24 o
   8   0  11        0.93        0.57      0.30 o
   9   0  11        0.00        0.47      0.47 o
  -2   1  11       13.98       15.15      0.62 o
  -1   1  11        1.90        1.78      0.37 o
   0   1  11       14.39       12.72      0.45 o
   1   1  11       18.57       19.75      0.57 o
   2   1  11        3.68        2.80      0.26 o
   3   1  11       61.66       65.18      1.25 o
   4   1  11       23.11       21.88      0.53 o
   5   1  11       12.59       11.80      0.43 o
   6   1  11       13.33       11.90      0.61 o
   7   1  11       10.61       10.54      0.58 o
   8   1  11        0.92        0.58      0.47 o
   9   1  11        4.51        4.36      0.44 o
  -2   2  11        0.05       -0.16      0.24 o
  -1   2  11        0.46        0.13      0.23 o
   0   2  11        9.55       11.55      0.50 o
   1   2  11        0.99        1.03      0.21 o
   2   2  11       10.45       12.10      0.45 o
   3   2  11      148.71      149.71      2.29 o
   4   2  11        1.83        2.20      0.29 o
   5   2  11        0.32        0.47      0.12 o
   6   2  11        2.11        2.49      0.27 o
   7   2  11       39.86       38.41      1.21 o
   8   2  11        0.03        0.33      0.62 o
   9   2  11        3.05        2.12      0.39 o
  -1   3  11        0.65        0.15      0.20 o
   0   3  11       29.12       28.73      1.02 o
   1   3  11        1.18        1.24      0.22 o
   2   3  11        2.98        2.89      0.28 o
   3   3  11        1.64        1.85      0.19 o
   4   3  11        1.39        1.20      0.16 o
   5   3  11       12.17       13.02      0.36 o
   6   3  11        0.07        0.05      0.19 o
   7   3  11        2.34        2.97      0.30 o
   8   3  11        3.03        2.64      0.33 o
   9   3  11        0.42        0.58      0.25 o
  -1   4  11        7.89        9.63      0.47 o
   0   4  11        4.39        5.35      0.32 o
   1   4  11       14.57       16.09      0.58 o
   2   4  11        3.02        3.46      0.26 o
   3   4  11        4.08        3.79      0.25 o
   4   4  11        0.58        0.51      0.15 o
   5   4  11        0.97        0.99      0.17 o
   6   4  11        0.35        0.21      0.20 o
   7   4  11        1.38        1.07      0.25 o
   8   4  11       18.31       19.50      1.01 o
   9   4  11        0.83        0.88      0.28 o
   0   5  11        0.37        0.16      0.21 o
   1   5  11        2.09        0.84      0.30 o
   2   5  11       11.65       13.88      0.49 o
   3   5  11        0.01        0.08      0.26 o
   4   5  11        1.70        1.03      0.17 o
   5   5  11        0.10        0.25      0.20 o
   6   5  11        0.34        0.26      0.27 o
   7   5  11        2.27        2.19      0.31 o
   8   5  11        1.14        0.15      0.23 o
   9   5  11        0.04        0.39      0.25 o
   1   6  11        7.04        8.09      0.42 o
   2   6  11        0.11        0.13      0.23 o
   3   6  11        5.44        5.86      0.34 o
   4   6  11        0.63        0.87      0.21 o
   5   6  11       10.28       12.91      0.43 o
   6   6  11        3.39        4.10      0.37 o
   7   6  11        0.16        0.26      0.26 o
   8   6  11        0.32        0.47      0.37 o
   9   6  11        0.04        0.04      0.35 o
   2   7  11        0.09        0.20      0.21 o
   3   7  11        0.14        0.23      0.21 o
   4   7  11        4.12        4.64      0.47 o
   5   7  11       10.64       12.85      0.45 o
   6   7  11        2.00        2.57      0.55 o
   7   7  11        9.57       11.06      0.94 o
   8   7  11        4.19        5.22      0.78 o
   4   8  11        0.15       -0.08      0.31 o
   5   8  11        0.34        0.16      0.21 o
   6   8  11       11.07       15.66      1.17 o
   7   8  11        4.81        6.54      0.86 o
   1  -3  12        0.20        0.11      0.19 o
   2  -3  12        2.97        4.60      0.40 o
   3  -3  12        0.00       -0.07      0.17 o
   4  -3  12        2.34        2.57      0.28 o
   0  -2  12        1.26        1.18      0.24 o
   1  -2  12        0.29        0.40      0.19 o
   2  -2  12        2.14        1.90      0.22 o
   3  -2  12        0.27       -0.15      0.15 o
   4  -2  12        2.18        2.11      0.23 o
   5  -2  12        8.86       10.02      0.47 o
   6  -2  12        2.81        3.37      0.44 o
   0  -1  12        6.31        7.42      0.56 o
   1  -1  12        9.52       10.32      0.43 o
   2  -1  12        1.38        1.52      0.22 o
   3  -1  12       12.79       12.03      0.45 o
   4  -1  12       10.47       11.98      0.44 o
   5  -1  12        1.53        2.03      0.26 o
   6  -1  12        0.02        0.23      0.30 o
   7  -1  12        3.78        4.84      0.50 o
   0   0  12       19.65       20.16      0.59 o
   1   0  12        9.82       11.40      0.43 o
   2   0  12        8.14        8.51      0.37 o
   3   0  12        2.24        1.86      0.46 o
   4   0  12        9.84       11.53      0.43 o
   5   0  12        6.22        6.60      0.30 o
   6   0  12        1.36        1.47      0.35 o
   7   0  12        1.08        1.38      0.47 o
   0   1  12        4.36        5.13      0.34 o
   1   1  12        0.29        0.45      0.29 o
   2   1  12        0.24       -0.19      0.19 o
   3   1  12        2.40        1.98      0.32 o
   4   1  12        6.96        7.73      0.68 o
   5   1  12        0.64        0.50      0.13 o
   6   1  12        0.45        0.31      0.31 o
   7   1  12        7.43        9.23      1.17 o
   8   1  12        0.00        0.42      0.30 o
   0   2  12        8.11        9.10      0.45 o
   1   2  12       16.00       18.74      0.58 o
   2   2  12        2.29        2.52      0.29 o
   3   2  12       11.72       12.42      0.45 o
   4   2  12       40.65       40.43      0.92 o
   5   2  12        2.85        2.80      0.20 o
   6   2  12        2.16        3.11      0.47 o
   7   2  12        2.78        2.61      0.39 o
   8   2  12        4.90        5.03      0.66 o
   0   3  12        7.50        7.94      0.55 o
   1   3  12       26.11       29.34      0.76 o
   2   3  12        3.57        3.83      0.29 o
   3   3  12       41.04       45.88      1.07 o
   4   3  12       15.19       14.23      0.62 o
   5   3  12        2.77        3.13      0.21 o
   6   3  12        2.57        3.13      0.31 o
   7   3  12        4.46        5.61      0.38 o
   8   3  12        5.52        6.52      0.50 o
   1   4  12        0.04       -0.17      0.21 o
   2   4  12        0.24        0.14      0.25 o
   3   4  12       15.25       19.80      0.60 o
   4   4  12        3.43        3.27      0.39 o
   5   4  12       17.79       18.54      0.47 o
   6   4  12        1.09        1.66      0.28 o
   7   4  12        0.43        0.49      0.24 o
   8   4  12        7.01       11.37      0.55 o
   2   5  12        3.95        4.22      0.33 o
   3   5  12       11.26       13.90      0.49 o
   4   5  12       10.38       10.28      0.49 o
   5   5  12        1.57        1.40      0.19 o
   6   5  12        3.54        4.06      0.36 o
   7   5  12        3.39        2.96      0.32 o
   8   5  12       36.70       36.94      1.02 o
   3   6  12        0.33        0.63      0.22 o
   4   6  12        1.30        1.70      0.51 o
   5   6  12        2.15        2.31      0.22 o
   6   6  12        0.01        0.02      0.23 o
   7   6  12        4.70        4.36      0.39 o
   3  -1  13        0.33       -0.12      0.18 o
   4  -1  13        1.25        1.24      0.26 o
   2   0  13        0.22       -0.13      0.19 o
   3   0  13        0.21       -0.17      0.17 o
   4   0  13        1.02        1.25      0.26 o
   5   0  13       13.35       17.29      0.70 o
   2   1  13        2.04        1.75      0.25 o
   3   1  13        0.27        0.32      0.22 o
   4   1  13        2.56        3.37      0.51 o
   5   1  13        1.19        0.96      0.23 o
   6   1  13        0.04        0.39      0.33 o
   2   2  13        4.69        5.88      0.34 o
   3   2  13        0.05       -0.01      0.21 o
   4   2  13        9.68        7.35      0.66 o
   5   2  13        3.98        5.04      0.36 o
   6   2  13        6.33        9.66      0.61 o
   3   3  13        5.94        5.15      0.35 o
   4   3  13        9.91       11.47      0.62 o
   5   3  13        0.08        0.32      0.20 o
   6   3  13        2.95        4.28      0.82 o
   4   4  13        1.39        1.20      0.35 o
   5   4  13        0.04        0.17      0.20 o
   6   4  13        0.32        0.19      0.25 o
 
